# Supplementary material for: Squeezing, trisqueezing and quadsqueezing in a hybrid oscillator–spin system
Source: Nat Phys. 2026 May 1;22(5):757–62. doi: 10.1038/s41567-026-03222-6 (PMC13183582; doi:10.1038/s41567-026-03222-6)
Supplement: Supplementary file 2 — Underlying experimental and numerical data used to generate Fig. 2a–d. [file 41567_2026_3222_MOESM2_ESM.xlsx]

## Sheet: Fig2a-Experiment
series	t_probe_us	P_down	P_down_err
th_data	3.6	1	0.00305903
th_data	6.93333	0.98	0.00983007
th_data	10.2667	0.97	0.0115733
th_data	13.6	0.956667	0.0134606
th_data	16.9333	0.923333	0.0170392
th_data	20.2667	0.863333	0.0214844
th_data	23.6	0.863333	0.0214844
th_data	26.9333	0.886667	0.0199627
th_data	30.2667	0.776667	0.0256786
th_data	33.6	0.73	0.0272584
th_data	36.9333	0.746667	0.0267387
th_data	40.2667	0.703333	0.0279961
th_data	43.6	0.67	0.028768
th_data	46.9333	0.666667	0.0288366
th_data	50.2667	0.636667	0.029386
th_data	53.6	0.6	0.0299001
th_data	56.9333	0.556667	0.0302958
th_data	60.2667	0.583333	0.0300789
th_data	63.6	0.5	0.0304811
th_data	66.9333	0.55	0.0303369
th_data	70.2667	0.526667	0.0304401
th_data	73.6	0.54	0.0303889
th_data	76.9333	0.583333	0.0300789
th_data	80.2667	0.47	0.0304293
th_data	83.6	0.506667	0.0304785
th_data	86.9333	0.526667	0.0304401
th_data	90.2667	0.53	0.0304293
th_data	93.6	0.463333	0.0304036
th_data	96.9333	0.52	0.0304581
th_data	100.267	0.493333	0.0304785
th_data	103.6	0.49	0.0304753
th_data	106.933	0.5	0.0304811
th_data	110.267	0.566667	0.0302243
th_data	113.6	0.523333	0.0304497
th_data	116.933	0.523333	0.0304497
th_data	120.267	0.506667	0.0304785
th_data	123.6	0.51	0.0304753
th_data	126.933	0.49	0.0304753
th_data	130.267	0.49	0.0304753
th_data	133.6	0.486667	0.0304708
th_data	136.933	0.49	0.0304753
th_data	140.267	0.503333	0.0304804
th_data	143.6	0.473333	0.0304401
th_data	146.933	0.463333	0.0304036
th_data	150.267	0.516667	0.0304651
th_data	153.6	0.53	0.0304293
th_data	156.933	0.53	0.0304293
th_data	160.267	0.47	0.0304293
th_data	163.6	0.473333	0.0304401
th_data	166.933	0.48	0.0304581
th_data	170.267	0.523333	0.0304497
th_data	173.6	0.46	0.0303889
th_data	176.933	0.496667	0.0304804
th_data	180.267	0.513333	0.0304708
th_data	183.6	0.486667	0.0304708
th_data	186.933	0.543333	0.0303729
th_data	190.267	0.513333	0.0304708
th_data	193.6	0.523333	0.0304497
th_data	196.933	0.49	0.0304753
th_data	200.267	0.493333	0.0304785
th_data	203.6	0.51	0.0304753
ds_phi_m	3.6	0.976667	0.010454
ds_phi_m	5.68333	0.896667	0.0192389
ds_phi_m	7.76667	0.84	0.0228122
ds_phi_m	9.85	0.773333	0.0258048
ds_phi_m	11.9333	0.703333	0.0279961
ds_phi_m	14.0167	0.676667	0.0286263
ds_phi_m	16.1	0.596667	0.0299385
ds_phi_m	18.1833	0.58	0.0301106
ds_phi_m	20.2667	0.53	0.0304293
ds_phi_m	22.35	0.56	0.0302733
ds_phi_m	24.4333	0.55	0.0303369
ds_phi_m	26.5167	0.476667	0.0304497
ds_phi_m	28.6	0.456667	0.0303729
ds_phi_m	30.6833	0.51	0.0304753
ds_phi_m	32.7667	0.49	0.0304753
ds_phi_m	34.85	0.54	0.0303889
ds_phi_m	36.9333	0.506667	0.0304785
ds_phi_m	39.0167	0.496667	0.0304804
ds_phi_m	41.1	0.58	0.0301106
ds_phi_m	43.1833	0.51	0.0304753
ds_phi_m	45.2667	0.5	0.0304811
ds_phi_m	47.35	0.466667	0.0304171
ds_phi_m	49.4333	0.533333	0.0304171
ds_phi_m	51.5167	0.45	0.0303369
ds_phi_m	53.6	0.483333	0.0304651
ds_phi_m	55.6833	0.543333	0.0303729
ds_phi_m	57.7667	0.523333	0.0304497
ds_phi_m	59.85	0.49	0.0304753
ds_phi_m	61.9333	0.55	0.0303369
ds_phi_m	64.0167	0.53	0.0304293
ds_phi_m	66.1	0.53	0.0304293
ds_phi_m	68.1833	0.436667	0.0302494
ds_phi_m	70.2667	0.45	0.0303369
ds_phi_m	72.35	0.5	0.0304811
ds_phi_m	74.4333	0.543333	0.0303729
ds_phi_m	76.5167	0.5	0.0304811
ds_phi_m	78.6	0.51	0.0304753
ds_phi_m	80.6833	0.466667	0.0304171
ds_phi_m	82.7667	0.43	0.0301979
ds_phi_m	84.85	0.486667	0.0304708
ds_phi_m	86.9333	0.546667	0.0303555
ds_phi_m	89.0167	0.5	0.0304811
ds_phi_m	91.1	0.52	0.0304581
ds_phi_m	93.1833	0.503333	0.0304804
ds_phi_m	95.2667	0.536667	0.0304036
ds_phi_m	97.35	0.54	0.0303889
ds_phi_m	99.4333	0.486667	0.0304708
ds_phi_m	101.517	0.476667	0.0304497
ds_phi_m	103.6	0.46	0.0303889
ds_phi_m	105.683	0.46	0.0303889
ds_phi_m	107.767	0.493333	0.0304785
ds_phi_m	109.85	0.496667	0.0304804
ds_phi_m	111.933	0.483333	0.0304651
ds_phi_m	114.017	0.496667	0.0304804
ds_phi_m	116.1	0.483333	0.0304651
ds_phi_m	118.183	0.5	0.0304811
ds_phi_m	120.267	0.523333	0.0304497
ds_phi_m	122.35	0.47	0.0304293
ds_phi_m	124.433	0.51	0.0304753
ds_phi_m	126.517	0.466667	0.0304171
ds_phi_m	128.6	0.503333	0.0304804
dl_phi_m_plus_pi2	3.6	1	0.00305903
dl_phi_m_plus_pi2	8.6	0.986667	0.00839377
dl_phi_m_plus_pi2	13.6	0.99	0.00753462
dl_phi_m_plus_pi2	18.6	0.966667	0.0120826
dl_phi_m_plus_pi2	23.6	0.953333	0.0138794
dl_phi_m_plus_pi2	28.6	0.943333	0.0150408
dl_phi_m_plus_pi2	33.6	0.923333	0.0170392
dl_phi_m_plus_pi2	38.6	0.913333	0.017916
dl_phi_m_plus_pi2	43.6	0.886667	0.0199627
dl_phi_m_plus_pi2	48.6	0.866667	0.0212799
dl_phi_m_plus_pi2	53.6	0.81	0.0242888
dl_phi_m_plus_pi2	58.6	0.796667	0.0248738
dl_phi_m_plus_pi2	63.6	0.75	0.0266291
dl_phi_m_plus_pi2	68.6	0.75	0.0266291
dl_phi_m_plus_pi2	73.6	0.75	0.0266291
dl_phi_m_plus_pi2	78.6	0.723333	0.0274534
dl_phi_m_plus_pi2	83.6	0.71	0.0278221
dl_phi_m_plus_pi2	88.6	0.626667	0.029543
dl_phi_m_plus_pi2	93.6	0.696667	0.0281634
dl_phi_m_plus_pi2	98.6	0.63	0.0294921
dl_phi_m_plus_pi2	103.6	0.583333	0.0300789
dl_phi_m_plus_pi2	108.6	0.61	0.0297765
dl_phi_m_plus_pi2	113.6	0.546667	0.0303555
dl_phi_m_plus_pi2	118.6	0.576667	0.030141
dl_phi_m_plus_pi2	123.6	0.563333	0.0302494
dl_phi_m_plus_pi2	128.6	0.516667	0.0304651
dl_phi_m_plus_pi2	133.6	0.593333	0.0299756
dl_phi_m_plus_pi2	138.6	0.523333	0.0304497
dl_phi_m_plus_pi2	143.6	0.483333	0.0304651
dl_phi_m_plus_pi2	148.6	0.516667	0.0304651
dl_phi_m_plus_pi2	153.6	0.52	0.0304581
dl_phi_m_plus_pi2	158.6	0.52	0.0304581
dl_phi_m_plus_pi2	163.6	0.526667	0.0304401
dl_phi_m_plus_pi2	168.6	0.53	0.0304293
dl_phi_m_plus_pi2	173.6	0.516667	0.0304651
dl_phi_m_plus_pi2	178.6	0.45	0.0303369
dl_phi_m_plus_pi2	183.6	0.493333	0.0304785
dl_phi_m_plus_pi2	188.6	0.463333	0.0304036
dl_phi_m_plus_pi2	193.6	0.5	0.0304811
dl_phi_m_plus_pi2	198.6	0.513333	0.0304708
dl_phi_m_plus_pi2	203.6	0.523333	0.0304497
dl_phi_m_plus_pi2	208.6	0.483333	0.0304651
dl_phi_m_plus_pi2	213.6	0.486667	0.0304708
dl_phi_m_plus_pi2	218.6	0.5	0.0304811
dl_phi_m_plus_pi2	223.6	0.473333	0.0304401
dl_phi_m_plus_pi2	228.6	0.466667	0.0304171
dl_phi_m_plus_pi2	233.6	0.496667	0.0304804
dl_phi_m_plus_pi2	238.6	0.493333	0.0304785
dl_phi_m_plus_pi2	243.6	0.496667	0.0304804
dl_phi_m_plus_pi2	248.6	0.516667	0.0304651
dl_phi_m_plus_pi2	253.6	0.483333	0.0304651
dl_phi_m_plus_pi2	258.6	0.47	0.0304293
dl_phi_m_plus_pi2	263.6	0.42	0.0301106
dl_phi_m_plus_pi2	268.6	0.49	0.0304753
dl_phi_m_plus_pi2	273.6	0.486667	0.0304708
dl_phi_m_plus_pi2	278.6	0.48	0.0304581
dl_phi_m_plus_pi2	283.6	0.46	0.0303889
dl_phi_m_plus_pi2	288.6	0.46	0.0303889
dl_phi_m_plus_pi2	293.6	0.46	0.0303889
dl_phi_m_plus_pi2	298.6	0.443333	0.0302958
dl_phi_m_plus_pi2	303.6	0.48	0.0304581

## Sheet: Fig2a-Fits
t_probe_us_th_fit	P_down_th_fit	t_probe_us_ds_fit	P_down_ds_fit
3.6	0.998782	3.6	0.969779
7.68163	0.986089	6.15102	0.903005
11.7633	0.964964	8.70204	0.819073
15.8449	0.936539	11.2531	0.733147
19.9265	0.902277	13.8041	0.657229
24.0082	0.863854	16.3551	0.597858
28.0898	0.823019	18.9061	0.556211
32.1714	0.781468	21.4571	0.5298
36.2531	0.740729	24.0082	0.51458
40.3347	0.702082	26.5592	0.506584
44.4163	0.666505	29.1102	0.502744
48.498	0.634655	31.6612	0.501055
52.5796	0.606886	34.2122	0.500375
56.6612	0.583275	36.7633	0.500123
60.7429	0.563681	39.3143	0.500037
64.8245	0.547798	41.8653	0.50001
68.9061	0.535213	44.4163	0.500003
72.9878	0.525462	46.9673	0.500001
77.0694	0.518071	49.5184	0.5
81.151	0.512589	52.0694	0.5
85.2327	0.508607	54.6204	0.5
89.3143	0.505776	57.1714	0.5
93.3959	0.503805	59.7224	0.5
97.4776	0.50246	62.2735	0.5
101.559	0.501561	64.8245	0.5
105.641	0.500972	67.3755	0.5
109.722	0.500594	69.9265	0.5
113.804	0.500357	72.4776	0.5
117.886	0.50021	75.0286	0.5
121.967	0.500121	77.5796	0.5
126.049	0.500069	80.1306	0.5
130.131	0.500038	82.6816	0.5
134.212	0.500021	85.2327	0.5
138.294	0.500011	87.7837	0.5
142.376	0.500006	90.3347	0.5
146.457	0.500003	92.8857	0.5
150.539	0.500002	95.4367	0.5
154.62	0.500001	97.9878	0.5
158.702	0.5	100.539	0.5
162.784	0.5	103.09	0.5
166.865	0.5	105.641	0.5
170.947	0.5	108.192	0.5
175.029	0.5	110.743	0.5
179.11	0.5	113.294	0.5
183.192	0.5	115.845	0.5
187.273	0.5	118.396	0.5
191.355	0.5	120.947	0.5
195.437	0.5	123.498	0.5
199.518	0.5	126.049	0.5
203.6	0.5	128.6	0.5

## Sheet: Fig2a-Simulation
t_probe_us	P_up
3.6	0.998437
8.6	0.995089
13.6	0.988945
18.6	0.980068
23.6	0.968572
28.6	0.954618
33.6	0.938412
38.6	0.920198
43.6	0.900246
48.6	0.878852
53.6	0.856326
58.6	0.832986
63.6	0.809152
68.6	0.785133
73.6	0.761228
78.6	0.737711
83.6	0.714833
88.6	0.692812
93.6	0.671834
98.6	0.652051
103.6	0.633576
108.6	0.61649
113.6	0.600839
118.6	0.586637
123.6	0.57387
128.6	0.562499
133.6	0.552466
138.6	0.543696
143.6	0.5361
148.6	0.529581
153.6	0.52404
158.6	0.519373
163.6	0.51548
168.6	0.512262
173.6	0.509629
178.6	0.507494
183.6	0.50578
188.6	0.504417
193.6	0.503344
198.6	0.502508
203.6	0.501864
208.6	0.501371
213.6	0.501
218.6	0.500722
223.6	0.500517
228.6	0.500367
233.6	0.500259
238.6	0.500183
243.6	0.50013
248.6	0.500094
253.6	0.500071
258.6	0.500058
263.6	0.500052
268.6	0.500052
273.6	0.500056
278.6	0.500065
283.6	0.500079
288.6	0.500097
293.6	0.500119
298.6	0.500147

## Sheet: Fig2b-Experimet
series	t_sqz_us	r	r_err
$\Delta$ = 50 kHz	100	0.277471	0.0189514
$\Delta$ = 50 kHz	200	0.553948	0.0206547
$\Delta$ = 50 kHz	300	0.823781	0.0288094
$\Delta$ = 50 kHz	400	1.12001	0.033962
$\Delta$ = 50 kHz	500	1.425	0.0395598
$\Delta$ = 50 kHz	600	1.67354	0.0495623
$\Delta$ = 50 kHz	700	1.94054	0.0658072
$\Delta$ = 50 kHz	800	2.27121	0.153018
$\Delta$ = 50 kHz	1000	2.70337	0.612489
$\Delta$ = 100 kHz	200	0.234591	0.020324
$\Delta$ = 100 kHz	400	0.568813	0.0254016
$\Delta$ = 100 kHz	600	0.80925	0.0225527
$\Delta$ = 100 kHz	800	1.01564	0.0281362
$\Delta$ = 100 kHz	100	0.15749	0.0220957
$\Delta$ = 100 kHz	200	0.31901	0.0263313
$\Delta$ = 100 kHz	300	0.38692	0.019897
$\Delta$ = 100 kHz	500	0.707933	0.0260353
$\Delta$ = 100 kHz	700	0.90761	0.0299713
$\Delta$ = 100 kHz	1000	1.32419	0.0354137

## Sheet: Fig2b-Theory
t_sqz_us	$\Delta$ = 50 kHz	$\Delta$ = 100 kHz	eta^2
0	0	0	0
10.101	0.0282926	0.0139312	0.0103026
20.202	0.0565853	0.0278624	0.0206053
30.303	0.0848779	0.0417937	0.0309079
40.404	0.113171	0.0557249	0.0412105
50.5051	0.141463	0.0696561	0.0515131
60.6061	0.169756	0.0835873	0.0618158
70.7071	0.198048	0.0975186	0.0721184
80.8081	0.226341	0.11145	0.082421
90.9091	0.254634	0.125381	0.0927237
101.01	0.282926	0.139312	0.103026
111.111	0.311219	0.153243	0.113329
121.212	0.339512	0.167175	0.123632
131.313	0.367804	0.181106	0.133934
141.414	0.396097	0.195037	0.144237
151.515	0.424389	0.208968	0.154539
161.616	0.452682	0.2229	0.164842
171.717	0.480975	0.236831	0.175145
181.818	0.509267	0.250762	0.185447
191.919	0.53756	0.264693	0.19575
202.02	0.565853	0.278624	0.206053
212.121	0.594145	0.292556	0.216355
222.222	0.622438	0.306487	0.226658
232.323	0.65073	0.320418	0.23696
242.424	0.679023	0.334349	0.247263
252.525	0.707316	0.348281	0.257566
262.626	0.735608	0.362212	0.267868
272.727	0.763901	0.376143	0.278171
282.828	0.792194	0.390074	0.288474
292.929	0.820486	0.404006	0.298776
303.03	0.848779	0.417937	0.309079
313.131	0.877071	0.431868	0.319382
323.232	0.905364	0.445799	0.329684
333.333	0.933657	0.45973	0.339987
343.434	0.961949	0.473662	0.350289
353.535	0.990242	0.487593	0.360592
363.636	1.01853	0.501524	0.370895
373.737	1.04683	0.515455	0.381197
383.838	1.07512	0.529387	0.3915
393.939	1.10341	0.543318	0.401803
404.04	1.13171	0.557249	0.412105
414.141	1.16	0.57118	0.422408
424.242	1.18829	0.585111	0.43271
434.343	1.21658	0.599043	0.443013
444.444	1.24488	0.612974	0.453316
454.545	1.27317	0.626905	0.463618
464.646	1.30146	0.640836	0.473921
474.747	1.32975	0.654768	0.484224
484.848	1.35805	0.668699	0.494526
494.949	1.38634	0.68263	0.504829
505.051	1.41463	0.696561	0.515131
515.152	1.44292	0.710492	0.525434
525.253	1.47122	0.724424	0.535737
535.354	1.49951	0.738355	0.546039
545.455	1.5278	0.752286	0.556342
555.556	1.55609	0.766217	0.566645
565.657	1.58439	0.780149	0.576947
575.758	1.61268	0.79408	0.58725
585.859	1.64097	0.808011	0.597552
595.96	1.66926	0.821942	0.607855
606.061	1.69756	0.835873	0.618158
616.162	1.72585	0.849805	0.62846
626.263	1.75414	0.863736	0.638763
636.364	1.78244	0.877667	0.649066
646.465	1.81073	0.891598	0.659368
656.566	1.83902	0.90553	0.669671
666.667	1.86731	0.919461	0.679974
676.768	1.89561	0.933392	0.690276
686.869	1.9239	0.947323	0.700579
696.97	1.95219	0.961255	0.710881
707.071	1.98048	0.975186	0.721184
717.172	2.00878	0.989117	0.731487
727.273	2.03707	1.00305	0.741789
737.374	2.06536	1.01698	0.752092
747.475	2.09365	1.03091	0.762395
757.576	2.12195	1.04484	0.772697
767.677	2.15024	1.05877	0.783
777.778	2.17853	1.0727	0.793302
787.879	2.20682	1.08664	0.803605
797.98	2.23512	1.10057	0.813908
808.081	2.26341	1.1145	0.82421
818.182	2.2917	1.12843	0.834513
828.283	2.32	1.14236	0.844816
838.384	2.34829	1.15629	0.855118
848.485	2.37658	1.17022	0.865421
858.586	2.40487	1.18415	0.875723
868.687	2.43317	1.19809	0.886026
878.788	2.46146	1.21202	0.896329
888.889	2.48975	1.22595	0.906631
898.99	2.51804	1.23988	0.916934
909.091	2.54634	1.25381	0.927237
919.192	2.57463	1.26774	0.937539
929.293	2.60292	1.28167	0.947842
939.394	2.63121	1.2956	0.958145
949.495	2.65951	1.30954	0.968447
959.596	2.6878	1.32347	0.97875
969.697	2.71609	1.3374	0.989052
979.798	2.74438	1.35133	0.999355
989.899	2.77268	1.36526	1.00966
1000	2.80097	1.37919	1.01996

## Sheet: Fig2c-Experiment
series	phi_probe_cycles	P_down	P_down_err
start in $|\downarrow\rangle$	0	0.536667	0.0304036
start in $|\downarrow\rangle$	0.0135135	0.5	0.0304811
start in $|\downarrow\rangle$	0.027027	0.536667	0.0304036
start in $|\downarrow\rangle$	0.0405405	0.52	0.0304581
start in $|\downarrow\rangle$	0.0540541	0.516667	0.0304651
start in $|\downarrow\rangle$	0.0675676	0.493333	0.0304785
start in $|\downarrow\rangle$	0.0810811	0.54	0.0303889
start in $|\downarrow\rangle$	0.0945946	0.483333	0.0304651
start in $|\downarrow\rangle$	0.108108	0.516667	0.0304651
start in $|\downarrow\rangle$	0.121622	0.516667	0.0304651
start in $|\downarrow\rangle$	0.135135	0.493333	0.0304785
start in $|\downarrow\rangle$	0.148649	0.506667	0.0304785
start in $|\downarrow\rangle$	0.162162	0.483333	0.0304651
start in $|\downarrow\rangle$	0.175676	0.51	0.0304753
start in $|\downarrow\rangle$	0.189189	0.56	0.0302733
start in $|\downarrow\rangle$	0.202703	0.503333	0.0304804
start in $|\downarrow\rangle$	0.216216	0.483333	0.0304651
start in $|\downarrow\rangle$	0.22973	0.49	0.0304753
start in $|\downarrow\rangle$	0.243243	0.506667	0.0304785
start in $|\downarrow\rangle$	0.256757	0.46	0.0303889
start in $|\downarrow\rangle$	0.27027	0.503333	0.0304804
start in $|\downarrow\rangle$	0.283784	0.526667	0.0304401
start in $|\downarrow\rangle$	0.297297	0.58	0.0301106
start in $|\downarrow\rangle$	0.310811	0.703333	0.0279961
start in $|\downarrow\rangle$	0.324324	0.806667	0.0244389
start in $|\downarrow\rangle$	0.337838	0.813333	0.0241361
start in $|\downarrow\rangle$	0.351351	0.833333	0.0231611
start in $|\downarrow\rangle$	0.364865	0.736667	0.0270562
start in $|\downarrow\rangle$	0.378378	0.656667	0.0290331
start in $|\downarrow\rangle$	0.391892	0.613333	0.0297326
start in $|\downarrow\rangle$	0.405405	0.47	0.0304293
start in $|\downarrow\rangle$	0.418919	0.53	0.0304293
start in $|\downarrow\rangle$	0.432432	0.513333	0.0304708
start in $|\downarrow\rangle$	0.445946	0.496667	0.0304804
start in $|\downarrow\rangle$	0.459459	0.48	0.0304581
start in $|\downarrow\rangle$	0.472973	0.55	0.0303369
start in $|\downarrow\rangle$	0.486486	0.493333	0.0304785
start in $|\downarrow\rangle$	0.5	0.483333	0.0304651
start in $|\downarrow\rangle$	0.513514	0.526667	0.0304401
start in $|\downarrow\rangle$	0.527027	0.533333	0.0304171
start in $|\downarrow\rangle$	0.540541	0.506667	0.0304785
start in $|\downarrow\rangle$	0.554054	0.526667	0.0304401
start in $|\downarrow\rangle$	0.567568	0.51	0.0304753
start in $|\downarrow\rangle$	0.581081	0.533333	0.0304171
start in $|\downarrow\rangle$	0.594595	0.533333	0.0304171
start in $|\downarrow\rangle$	0.608108	0.496667	0.0304804
start in $|\downarrow\rangle$	0.621622	0.476667	0.0304497
start in $|\downarrow\rangle$	0.635135	0.513333	0.0304708
start in $|\downarrow\rangle$	0.648649	0.533333	0.0304171
start in $|\downarrow\rangle$	0.662162	0.513333	0.0304708
start in $|\downarrow\rangle$	0.675676	0.546667	0.0303555
start in $|\downarrow\rangle$	0.689189	0.5	0.0304811
start in $|\downarrow\rangle$	0.702703	0.48	0.0304581
start in $|\downarrow\rangle$	0.716216	0.516667	0.0304651
start in $|\downarrow\rangle$	0.72973	0.53	0.0304293
start in $|\downarrow\rangle$	0.743243	0.496667	0.0304804
start in $|\downarrow\rangle$	0.756757	0.47	0.0304293
start in $|\downarrow\rangle$	0.77027	0.496667	0.0304804
start in $|\downarrow\rangle$	0.783784	0.59	0.0300114
start in $|\downarrow\rangle$	0.797297	0.646667	0.0292161
start in $|\downarrow\rangle$	0.810811	0.706667	0.0279099
start in $|\downarrow\rangle$	0.824324	0.783333	0.0254196
start in $|\downarrow\rangle$	0.837838	0.86	0.021685
start in $|\downarrow\rangle$	0.851351	0.826667	0.0234977
start in $|\downarrow\rangle$	0.864865	0.76	0.0262882
start in $|\downarrow\rangle$	0.878378	0.693333	0.0282446
start in $|\downarrow\rangle$	0.891892	0.59	0.0300114
start in $|\downarrow\rangle$	0.905405	0.51	0.0304753
start in $|\downarrow\rangle$	0.918919	0.536667	0.0304036
start in $|\downarrow\rangle$	0.932432	0.5	0.0304811
start in $|\downarrow\rangle$	0.945946	0.503333	0.0304804
start in $|\downarrow\rangle$	0.959459	0.483333	0.0304651
start in $|\downarrow\rangle$	0.972973	0.55	0.0303369
start in $|\downarrow\rangle$	0.986486	0.53	0.0304293
start in $|\downarrow\rangle$	1	0.49	0.0304753
start in $|\uparrow\rangle$	0	0.506667	0.0304785
start in $|\uparrow\rangle$	0.0135135	0.42	0.0301106
start in $|\uparrow\rangle$	0.027027	0.436667	0.0302494
start in $|\uparrow\rangle$	0.0405405	0.39	0.0297765
start in $|\uparrow\rangle$	0.0540541	0.35	0.0291566
start in $|\uparrow\rangle$	0.0675676	0.233333	0.0260507
start in $|\uparrow\rangle$	0.0810811	0.16	0.0228122
start in $|\uparrow\rangle$	0.0945946	0.12	0.0204199
start in $|\uparrow\rangle$	0.108108	0.19	0.0242888
start in $|\uparrow\rangle$	0.121622	0.31	0.0283241
start in $|\uparrow\rangle$	0.135135	0.43	0.0301979
start in $|\uparrow\rangle$	0.148649	0.466667	0.0304171
start in $|\uparrow\rangle$	0.162162	0.52	0.0304581
start in $|\uparrow\rangle$	0.175676	0.51	0.0304753
start in $|\uparrow\rangle$	0.189189	0.55	0.0303369
start in $|\uparrow\rangle$	0.202703	0.51	0.0304753
start in $|\uparrow\rangle$	0.216216	0.43	0.0301979
start in $|\uparrow\rangle$	0.22973	0.46	0.0303889
start in $|\uparrow\rangle$	0.243243	0.503333	0.0304804
start in $|\uparrow\rangle$	0.256757	0.52	0.0304581
start in $|\uparrow\rangle$	0.27027	0.523333	0.0304497
start in $|\uparrow\rangle$	0.283784	0.476667	0.0304497
start in $|\uparrow\rangle$	0.297297	0.483333	0.0304651
start in $|\uparrow\rangle$	0.310811	0.483333	0.0304651
start in $|\uparrow\rangle$	0.324324	0.456667	0.0303729
start in $|\uparrow\rangle$	0.337838	0.543333	0.0303729
start in $|\uparrow\rangle$	0.351351	0.516667	0.0304651
start in $|\uparrow\rangle$	0.364865	0.48	0.0304581
start in $|\uparrow\rangle$	0.378378	0.503333	0.0304804
start in $|\uparrow\rangle$	0.391892	0.513333	0.0304708
start in $|\uparrow\rangle$	0.405405	0.52	0.0304581
start in $|\uparrow\rangle$	0.418919	0.456667	0.0303729
start in $|\uparrow\rangle$	0.432432	0.526667	0.0304401
start in $|\uparrow\rangle$	0.445946	0.48	0.0304581
start in $|\uparrow\rangle$	0.459459	0.52	0.0304581
start in $|\uparrow\rangle$	0.472973	0.533333	0.0304171
start in $|\uparrow\rangle$	0.486486	0.506667	0.0304785
start in $|\uparrow\rangle$	0.5	0.57	0.0301979
start in $|\uparrow\rangle$	0.513514	0.453333	0.0303555
start in $|\uparrow\rangle$	0.527027	0.516667	0.0304651
start in $|\uparrow\rangle$	0.540541	0.42	0.0301106
start in $|\uparrow\rangle$	0.554054	0.326667	0.028698
start in $|\uparrow\rangle$	0.567568	0.29	0.0278221
start in $|\uparrow\rangle$	0.581081	0.143333	0.0218818
start in $|\uparrow\rangle$	0.594595	0.156667	0.0226329
start in $|\uparrow\rangle$	0.608108	0.196667	0.0245864
start in $|\uparrow\rangle$	0.621622	0.246667	0.0265174
start in $|\uparrow\rangle$	0.635135	0.38	0.0296406
start in $|\uparrow\rangle$	0.648649	0.423333	0.030141
start in $|\uparrow\rangle$	0.662162	0.52	0.0304581
start in $|\uparrow\rangle$	0.675676	0.523333	0.0304497
start in $|\uparrow\rangle$	0.689189	0.513333	0.0304708
start in $|\uparrow\rangle$	0.702703	0.536667	0.0304036
start in $|\uparrow\rangle$	0.716216	0.506667	0.0304785
start in $|\uparrow\rangle$	0.72973	0.483333	0.0304651
start in $|\uparrow\rangle$	0.743243	0.48	0.0304581
start in $|\uparrow\rangle$	0.756757	0.496667	0.0304804
start in $|\uparrow\rangle$	0.77027	0.466667	0.0304171
start in $|\uparrow\rangle$	0.783784	0.513333	0.0304708
start in $|\uparrow\rangle$	0.797297	0.506667	0.0304785
start in $|\uparrow\rangle$	0.810811	0.503333	0.0304804
start in $|\uparrow\rangle$	0.824324	0.513333	0.0304708
start in $|\uparrow\rangle$	0.837838	0.466667	0.0304171
start in $|\uparrow\rangle$	0.851351	0.473333	0.0304401
start in $|\uparrow\rangle$	0.864865	0.523333	0.0304497
start in $|\uparrow\rangle$	0.878378	0.53	0.0304293
start in $|\uparrow\rangle$	0.891892	0.543333	0.0303729
start in $|\uparrow\rangle$	0.905405	0.5	0.0304811
start in $|\uparrow\rangle$	0.918919	0.533333	0.0304171
start in $|\uparrow\rangle$	0.932432	0.466667	0.0304171
start in $|\uparrow\rangle$	0.945946	0.5	0.0304811
start in $|\uparrow\rangle$	0.959459	0.486667	0.0304708
start in $|\uparrow\rangle$	0.972973	0.48	0.0304581
start in $|\uparrow\rangle$	0.986486	0.426667	0.0301701
start in $|\uparrow\rangle$	1	0.503333	0.0304804

## Sheet: Fig2c-Fit
phi_probe_cycles_down	P_down_fit	phi_probe_cycles_up	P_up_fit
0.098	0.5	-0.152	0.5
0.100506	0.5	-0.149494	0.5
0.103013	0.5	-0.146987	0.5
0.105519	0.5	-0.144481	0.5
0.108025	0.5	-0.141975	0.5
0.110531	0.5	-0.139469	0.5
0.113038	0.5	-0.136962	0.5
0.115544	0.5	-0.134456	0.5
0.11805	0.5	-0.13195	0.5
0.120556	0.5	-0.129444	0.5
0.123063	0.5	-0.126937	0.5
0.125569	0.5	-0.124431	0.5
0.128075	0.5	-0.121925	0.5
0.130581	0.5	-0.119419	0.5
0.133088	0.5	-0.116912	0.5
0.135594	0.5	-0.114406	0.5
0.1381	0.5	-0.1119	0.5
0.140607	0.5	-0.109393	0.5
0.143113	0.5	-0.106887	0.5
0.145619	0.5	-0.104381	0.5
0.148125	0.5	-0.101875	0.5
0.150632	0.500001	-0.0993684	0.499999
0.153138	0.500001	-0.0968622	0.499999
0.155644	0.500001	-0.0943559	0.499999
0.15815	0.500001	-0.0918496	0.499999
0.160657	0.500001	-0.0893434	0.499999
0.163163	0.500001	-0.0868371	0.499999
0.165669	0.500002	-0.0843308	0.499998
0.168175	0.500002	-0.0818246	0.499998
0.170682	0.500002	-0.0793183	0.499998
0.173188	0.500003	-0.076812	0.499997
0.175694	0.500003	-0.0743058	0.499997
0.178201	0.500004	-0.0717995	0.499996
0.180707	0.500005	-0.0692932	0.499995
0.183213	0.500006	-0.066787	0.499994
0.185719	0.500007	-0.0642807	0.499993
0.188226	0.500009	-0.0617744	0.499991
0.190732	0.500011	-0.0592682	0.499989
0.193238	0.500014	-0.0567619	0.499986
0.195744	0.500017	-0.0542556	0.499983
0.198251	0.500022	-0.0517494	0.499978
0.200757	0.500028	-0.0492431	0.499972
0.203263	0.500035	-0.0467368	0.499965
0.205769	0.500044	-0.0442306	0.499956
0.208276	0.500055	-0.0417243	0.499945
0.210782	0.50007	-0.039218	0.49993
0.213288	0.500088	-0.0367118	0.499912
0.215794	0.500112	-0.0342055	0.499888
0.218301	0.500142	-0.0316992	0.499858
0.220807	0.500181	-0.029193	0.499819
0.223313	0.500229	-0.0266867	0.499771
0.22582	0.500291	-0.0241805	0.499709
0.228326	0.500369	-0.0216742	0.499631
0.230832	0.500468	-0.0191679	0.499532
0.233338	0.500594	-0.0166617	0.499406
0.235845	0.500752	-0.0141554	0.499248
0.238351	0.500951	-0.0116491	0.499049
0.240857	0.501201	-0.00914286	0.498799
0.243363	0.501514	-0.00663659	0.498486
0.24587	0.501905	-0.00413033	0.498095
0.248376	0.502392	-0.00162406	0.497608
0.250882	0.502996	0.000882206	0.497004
0.253388	0.503744	0.00338847	0.496256
0.255895	0.504665	0.00589474	0.495335
0.258401	0.505796	0.008401	0.494204
0.260907	0.507177	0.0109073	0.492823
0.263414	0.508856	0.0134135	0.491144
0.26592	0.510889	0.0159198	0.489111
0.268426	0.513336	0.0184261	0.486664
0.270932	0.516268	0.0209323	0.483732
0.273439	0.519759	0.0234386	0.480241
0.275945	0.523894	0.0259449	0.476106
0.278451	0.52876	0.0284511	0.47124
0.280957	0.53445	0.0309574	0.46555
0.283464	0.54106	0.0334637	0.45894
0.28597	0.548686	0.0359699	0.451314
0.288476	0.557421	0.0384762	0.442579
0.290982	0.56735	0.0409825	0.43265
0.293489	0.578551	0.0434887	0.421449
0.295995	0.591082	0.045995	0.408918
0.298501	0.604984	0.0485013	0.395016
0.301008	0.620272	0.0510075	0.379728
0.303514	0.636929	0.0535138	0.363071
0.30602	0.654903	0.0560201	0.345097
0.308526	0.674102	0.0585263	0.325898
0.311033	0.694392	0.0610326	0.305608
0.313539	0.715593	0.0635388	0.284407
0.316045	0.737481	0.0660451	0.262519
0.318551	0.759789	0.0685514	0.240211
0.321058	0.782208	0.0710576	0.217792
0.323564	0.804397	0.0735639	0.195603
0.32607	0.825987	0.0760702	0.174013
0.328576	0.846594	0.0785764	0.153406
0.331083	0.865827	0.0810827	0.134173
0.333589	0.883301	0.083589	0.116699
0.336095	0.898652	0.0860952	0.101348
0.338602	0.911549	0.0886015	0.0884508
0.341108	0.921705	0.0911078	0.0782947
0.343614	0.928889	0.093614	0.0711106
0.34612	0.932936	0.0961203	0.0670643
0.348627	0.93375	0.0986266	0.0662502
0.351133	0.931312	0.101133	0.0686876
0.353639	0.925681	0.103639	0.0743192
0.356145	0.916986	0.106145	0.0830143
0.358652	0.905427	0.108652	0.0945735
0.361158	0.891263	0.111158	0.108737
0.363664	0.874807	0.113664	0.125193
0.36617	0.856407	0.11617	0.143593
0.368677	0.836438	0.118677	0.163562
0.371183	0.815291	0.121183	0.184709
0.373689	0.793354	0.123689	0.206646
0.376195	0.771005	0.126195	0.228995
0.378702	0.748601	0.128702	0.251399
0.381208	0.726467	0.131208	0.273533
0.383714	0.704891	0.133714	0.295109
0.386221	0.684121	0.136221	0.315879
0.388727	0.664357	0.138727	0.335643
0.391233	0.645756	0.141233	0.354244
0.393739	0.628432	0.143739	0.371568
0.396246	0.612455	0.146246	0.387545
0.398752	0.59786	0.148752	0.40214
0.401258	0.584647	0.151258	0.415353
0.403764	0.572787	0.153764	0.427213
0.406271	0.562231	0.156271	0.437769
0.408777	0.552909	0.158777	0.447091
0.411283	0.54474	0.161283	0.45526
0.413789	0.537634	0.163789	0.462366
0.416296	0.531496	0.166296	0.468504
0.418802	0.52623	0.168802	0.47377
0.421308	0.521741	0.171308	0.478259
0.423815	0.517939	0.173815	0.482061
0.426321	0.514737	0.176321	0.485263
0.428827	0.512056	0.178827	0.487944
0.431333	0.509825	0.181333	0.490175
0.43384	0.507976	0.18384	0.492024
0.436346	0.506452	0.186346	0.493548
0.438852	0.505202	0.188852	0.494798
0.441358	0.504181	0.191358	0.495819
0.443865	0.503351	0.193865	0.496649
0.446371	0.502678	0.196371	0.497322
0.448877	0.502135	0.198877	0.497865
0.451383	0.501698	0.201383	0.498302
0.45389	0.501348	0.20389	0.498652
0.456396	0.501069	0.206396	0.498931
0.458902	0.500845	0.208902	0.499155
0.461409	0.500668	0.211409	0.499332
0.463915	0.500527	0.213915	0.499473
0.466421	0.500416	0.216421	0.499584
0.468927	0.500328	0.218927	0.499672
0.471434	0.500258	0.221434	0.499742
0.47394	0.500203	0.22394	0.499797
0.476446	0.50016	0.226446	0.49984
0.478952	0.500126	0.228952	0.499874
0.481459	0.5001	0.231459	0.4999
0.483965	0.500079	0.233965	0.499921
0.486471	0.500062	0.236471	0.499938
0.488977	0.500049	0.238977	0.499951
0.491484	0.500039	0.241484	0.499961
0.49399	0.500031	0.24399	0.499969
0.496496	0.500025	0.246496	0.499975
0.499003	0.50002	0.249003	0.49998
0.501509	0.500016	0.251509	0.499984
0.504015	0.500013	0.254015	0.499987
0.506521	0.50001	0.256521	0.49999
0.509028	0.500008	0.259028	0.499992
0.511534	0.500007	0.261534	0.499993
0.51404	0.500005	0.26404	0.499995
0.516546	0.500004	0.266546	0.499996
0.519053	0.500004	0.269053	0.499996
0.521559	0.500003	0.271559	0.499997
0.524065	0.500002	0.274065	0.499998
0.526571	0.500002	0.276571	0.499998
0.529078	0.500002	0.279078	0.499998
0.531584	0.500001	0.281584	0.499999
0.53409	0.500001	0.28409	0.499999
0.536596	0.500001	0.286596	0.499999
0.539103	0.500001	0.289103	0.499999
0.541609	0.500001	0.291609	0.499999
0.544115	0.500001	0.294115	0.499999
0.546622	0.500001	0.296622	0.499999
0.549128	0.5	0.299128	0.5
0.551634	0.5	0.301634	0.5
0.55414	0.5	0.30414	0.5
0.556647	0.5	0.306647	0.5
0.559153	0.5	0.309153	0.5
0.561659	0.5	0.311659	0.5
0.564165	0.5	0.314165	0.5
0.566672	0.5	0.316672	0.5
0.569178	0.5	0.319178	0.5
0.571684	0.5	0.321684	0.5
0.57419	0.5	0.32419	0.5
0.576697	0.5	0.326697	0.5
0.579203	0.5	0.329203	0.5
0.581709	0.5	0.331709	0.5
0.584216	0.5	0.334216	0.5
0.586722	0.5	0.336722	0.5
0.589228	0.5	0.339228	0.5
0.591734	0.5	0.341734	0.5
0.594241	0.5	0.344241	0.5
0.596747	0.5	0.346747	0.5
0.599253	0.5	0.349253	0.5
0.601759	0.5	0.351759	0.5
0.604266	0.5	0.354266	0.5
0.606772	0.5	0.356772	0.5
0.609278	0.5	0.359278	0.5
0.611784	0.5	0.361784	0.5
0.614291	0.5	0.364291	0.5
0.616797	0.5	0.366797	0.5
0.619303	0.5	0.369303	0.5
0.62181	0.5	0.37181	0.5
0.624316	0.5	0.374316	0.5
0.626822	0.5	0.376822	0.5
0.629328	0.5	0.379328	0.5
0.631835	0.5	0.381835	0.5
0.634341	0.5	0.384341	0.5
0.636847	0.5	0.386847	0.5
0.639353	0.5	0.389353	0.5
0.64186	0.5	0.39186	0.5
0.644366	0.5	0.394366	0.5
0.646872	0.5	0.396872	0.5
0.649378	0.500001	0.399378	0.499999
0.651885	0.500001	0.401885	0.499999
0.654391	0.500001	0.404391	0.499999
0.656897	0.500001	0.406897	0.499999
0.659404	0.500001	0.409404	0.499999
0.66191	0.500001	0.41191	0.499999
0.664416	0.500001	0.414416	0.499999
0.666922	0.500002	0.416922	0.499998
0.669429	0.500002	0.419429	0.499998
0.671935	0.500002	0.421935	0.499998
0.674441	0.500003	0.424441	0.499997
0.676947	0.500004	0.426947	0.499996
0.679454	0.500004	0.429454	0.499996
0.68196	0.500005	0.43196	0.499995
0.684466	0.500007	0.434466	0.499993
0.686972	0.500008	0.436972	0.499992
0.689479	0.50001	0.439479	0.49999
0.691985	0.500013	0.441985	0.499987
0.694491	0.500016	0.444491	0.499984
0.696997	0.50002	0.446997	0.49998
0.699504	0.500025	0.449504	0.499975
0.70201	0.500031	0.45201	0.499969
0.704516	0.500039	0.454516	0.499961
0.707023	0.500049	0.457023	0.499951
0.709529	0.500062	0.459529	0.499938
0.712035	0.500079	0.462035	0.499921
0.714541	0.5001	0.464541	0.4999
0.717048	0.500126	0.467048	0.499874
0.719554	0.50016	0.469554	0.49984
0.72206	0.500203	0.47206	0.499797
0.724566	0.500258	0.474566	0.499742
0.727073	0.500328	0.477073	0.499672
0.729579	0.500416	0.479579	0.499584
0.732085	0.500527	0.482085	0.499473
0.734591	0.500668	0.484591	0.499332
0.737098	0.500845	0.487098	0.499155
0.739604	0.501069	0.489604	0.498931
0.74211	0.501348	0.49211	0.498652
0.744617	0.501698	0.494617	0.498302
0.747123	0.502135	0.497123	0.497865
0.749629	0.502678	0.499629	0.497322
0.752135	0.503351	0.502135	0.496649
0.754642	0.504181	0.504642	0.495819
0.757148	0.505202	0.507148	0.494798
0.759654	0.506452	0.509654	0.493548
0.76216	0.507976	0.51216	0.492024
0.764667	0.509825	0.514667	0.490175
0.767173	0.512056	0.517173	0.487944
0.769679	0.514737	0.519679	0.485263
0.772185	0.517939	0.522185	0.482061
0.774692	0.521741	0.524692	0.478259
0.777198	0.52623	0.527198	0.47377
0.779704	0.531496	0.529704	0.468504
0.782211	0.537634	0.532211	0.462366
0.784717	0.54474	0.534717	0.45526
0.787223	0.552909	0.537223	0.447091
0.789729	0.562231	0.539729	0.437769
0.792236	0.572787	0.542236	0.427213
0.794742	0.584647	0.544742	0.415353
0.797248	0.59786	0.547248	0.40214
0.799754	0.612455	0.549754	0.387545
0.802261	0.628432	0.552261	0.371568
0.804767	0.645756	0.554767	0.354244
0.807273	0.664357	0.557273	0.335643
0.809779	0.684121	0.559779	0.315879
0.812286	0.704891	0.562286	0.295109
0.814792	0.726467	0.564792	0.273533
0.817298	0.748601	0.567298	0.251399
0.819805	0.771005	0.569805	0.228995
0.822311	0.793354	0.572311	0.206646
0.824817	0.815291	0.574817	0.184709
0.827323	0.836438	0.577323	0.163562
0.82983	0.856407	0.57983	0.143593
0.832336	0.874807	0.582336	0.125193
0.834842	0.891263	0.584842	0.108737
0.837348	0.905427	0.587348	0.0945735
0.839855	0.916986	0.589855	0.0830143
0.842361	0.925681	0.592361	0.0743192
0.844867	0.931312	0.594867	0.0686876
0.847373	0.93375	0.597373	0.0662502
0.84988	0.932936	0.59988	0.0670643
0.852386	0.928889	0.602386	0.0711106
0.854892	0.921705	0.604892	0.0782947
0.857398	0.911549	0.607398	0.0884508
0.859905	0.898652	0.609905	0.101348
0.862411	0.883301	0.612411	0.116699
0.864917	0.865827	0.614917	0.134173
0.867424	0.846594	0.617424	0.153406
0.86993	0.825987	0.61993	0.174013
0.872436	0.804397	0.622436	0.195603
0.874942	0.782208	0.624942	0.217792
0.877449	0.759789	0.627449	0.240211
0.879955	0.737481	0.629955	0.262519
0.882461	0.715593	0.632461	0.284407
0.884967	0.694392	0.634967	0.305608
0.887474	0.674102	0.637474	0.325898
0.88998	0.654903	0.63998	0.345097
0.892486	0.636929	0.642486	0.363071
0.894992	0.620272	0.644992	0.379728
0.897499	0.604984	0.647499	0.395016
0.900005	0.591082	0.650005	0.408918
0.902511	0.578551	0.652511	0.421449
0.905018	0.56735	0.655018	0.43265
0.907524	0.557421	0.657524	0.442579
0.91003	0.548686	0.66003	0.451314
0.912536	0.54106	0.662536	0.45894
0.915043	0.53445	0.665043	0.46555
0.917549	0.52876	0.667549	0.47124
0.920055	0.523894	0.670055	0.476106
0.922561	0.519759	0.672561	0.480241
0.925068	0.516268	0.675068	0.483732
0.927574	0.513336	0.677574	0.486664
0.93008	0.510889	0.68008	0.489111
0.932586	0.508856	0.682586	0.491144
0.935093	0.507177	0.685093	0.492823
0.937599	0.505796	0.687599	0.494204
0.940105	0.504665	0.690105	0.495335
0.942612	0.503744	0.692612	0.496256
0.945118	0.502996	0.695118	0.497004
0.947624	0.502392	0.697624	0.497608
0.95013	0.501905	0.70013	0.498095
0.952637	0.501514	0.702637	0.498486
0.955143	0.501201	0.705143	0.498799
0.957649	0.500951	0.707649	0.499049
0.960155	0.500752	0.710155	0.499248
0.962662	0.500594	0.712662	0.499406
0.965168	0.500468	0.715168	0.499532
0.967674	0.500369	0.717674	0.499631
0.97018	0.500291	0.72018	0.499709
0.972687	0.500229	0.722687	0.499771
0.975193	0.500181	0.725193	0.499819
0.977699	0.500142	0.727699	0.499858
0.980206	0.500112	0.730206	0.499888
0.982712	0.500088	0.732712	0.499912
0.985218	0.50007	0.735218	0.49993
0.987724	0.500055	0.737724	0.499945
0.990231	0.500044	0.740231	0.499956
0.992737	0.500035	0.742737	0.499965
0.995243	0.500028	0.745243	0.499972
0.997749	0.500022	0.747749	0.499978
1.00026	0.500017	0.750256	0.499983
1.00276	0.500014	0.752762	0.499986
1.00527	0.500011	0.755268	0.499989
1.00777	0.500009	0.757774	0.499991
1.01028	0.500007	0.760281	0.499993
1.01279	0.500006	0.762787	0.499994
1.01529	0.500005	0.765293	0.499995
1.0178	0.500004	0.767799	0.499996
1.02031	0.500003	0.770306	0.499997
1.02281	0.500003	0.772812	0.499997
1.02532	0.500002	0.775318	0.499998
1.02782	0.500002	0.777825	0.499998
1.03033	0.500002	0.780331	0.499998
1.03284	0.500001	0.782837	0.499999
1.03534	0.500001	0.785343	0.499999
1.03785	0.500001	0.78785	0.499999
1.04036	0.500001	0.790356	0.499999
1.04286	0.500001	0.792862	0.499999
1.04537	0.500001	0.795368	0.499999
1.04787	0.5	0.797875	0.5
1.05038	0.5	0.800381	0.5
1.05289	0.5	0.802887	0.5
1.05539	0.5	0.805393	0.5
1.0579	0.5	0.8079	0.5
1.06041	0.5	0.810406	0.5
1.06291	0.5	0.812912	0.5
1.06542	0.5	0.815419	0.5
1.06792	0.5	0.817925	0.5
1.07043	0.5	0.820431	0.5
1.07294	0.5	0.822937	0.5
1.07544	0.5	0.825444	0.5
1.07795	0.5	0.82795	0.5
1.08046	0.5	0.830456	0.5
1.08296	0.5	0.832962	0.5
1.08547	0.5	0.835469	0.5
1.08797	0.5	0.837975	0.5
1.09048	0.5	0.840481	0.5
1.09299	0.5	0.842987	0.5
1.09549	0.5	0.845494	0.5
1.098	0.5	0.848	0.5

## Sheet: Fig2d-Experiment
	series	phase_diff_rad	r	r_err
	$\phi_{\rm probe}$	0.25	1.00983	0.0223886
	$\phi_{\rm probe}$	0.3	0.983482	0.0192689
	$\phi_{\rm probe}$	0.2	0.911489	0.0248486
	$\phi_{\rm probe}$	0	-0.0561337	0.0150613
	$\phi_{\rm probe}$	0.05	0.299118	0.0283489
	$\phi_{\rm probe}$	0.5	0.0194703	0.0210721
	$\phi_{\rm probe}$	0.45	0.268786	0.0265713
	$\phi_{\rm probe}+\pi/2$	0.5	0.044107	0.0195267
	$\phi_{\rm probe}+\pi/2$	0.55	0.314193	0.0269191
	$\phi_{\rm probe}+\pi/2$	1	0.0906618	0.0212621
	$\phi_{\rm probe}+\pi/2$	0.95	0.319893	0.023314
	$\phi_{\rm probe}+\pi/2$	0.75	1.04582	0.0254921
	$\phi_{\rm probe}+\pi/2$	0.7	1.02847	0.0249419
	$\phi_{\rm probe}+\pi/2$	0.8	0.989735	0.0242756

## Sheet: Fig2d-Fit
\Delta_\phi	r_fit
0	0.00556898
0.0204082	0.125579
0.0408163	0.254665
0.0612245	0.379569
0.0816327	0.498241
0.102041	0.608732
0.122449	0.709227
0.142857	0.798077
0.163265	0.873823
0.183673	0.93522
0.204082	0.981261
0.22449	1.01119
0.244898	1.02451
0.265306	1.02102
0.285714	1.00076
0.306122	0.96406
0.326531	0.911535
0.346939	0.844043
0.367347	0.762692
0.387755	0.668817
0.408163	0.563961
0.428571	0.449844
0.44898	0.328341
0.469388	0.201446
0.489796	0.0712436
0.510204	0.0601285
0.530612	0.190513
0.55102	0.31777
0.571429	0.439809
0.591837	0.554626
0.612245	0.660336
0.632653	0.755204
0.653061	0.837671
0.673469	0.906384
0.693878	0.960213
0.714286	0.998277
0.734694	1.01995
0.755102	1.02487
0.77551	1.01297
0.795918	0.98443
0.816327	0.939729
0.836735	0.879597
0.857143	0.805022
0.877551	0.717228
0.897959	0.617658
0.918367	0.507946
0.938776	0.389893
0.959184	0.265439
0.979592	0.136626
1	0.00556898
