# Supplementary material for: Squeezing, trisqueezing and quadsqueezing in a hybrid oscillator–spin system
Source: Nat Phys. 2026 May 1;22(5):757–62. doi: 10.1038/s41567-026-03222-6 (PMC13183582; doi:10.1038/s41567-026-03222-6)
Supplement: Supplementary file 3 — Underlying experimental and numerical data used to generate Fig. 3. [file 41567_2026_3222_MOESM3_ESM.xlsx]

## Sheet: sqz_exp
gamma_r	gamma_im	W
-14.776	-14.776	0.00306226
-14.7089	-14.776	0.00328031
-14.6417	-14.776	0.00331732
-14.5745	-14.776	0.00317663
-14.5074	-14.776	0.00287145
-14.4402	-14.776	0.0024238
-14.373	-14.776	0.00186287
-14.3059	-14.776	0.001223
-14.2387	-14.776	0.0005412
-14.1716	-14.776	-0.000145328
-14.1044	-14.776	-0.000801661
-14.0372	-14.776	-0.00139738
-13.9701	-14.776	-0.00190837
-13.9029	-14.776	-0.00231813
-13.8357	-14.776	-0.00261844
-13.7686	-14.776	-0.00280935
-13.7014	-14.776	-0.00289859
-13.6342	-14.776	-0.0029004
-13.5671	-14.776	-0.00283386
-13.4999	-14.776	-0.00272097
-13.4328	-14.776	-0.00258454
-13.3656	-14.776	-0.00244615
-13.2984	-14.776	-0.00232428
-13.2313	-14.776	-0.00223282
-13.1641	-14.776	-0.00218004
-13.0969	-14.776	-0.00216811
-13.0298	-14.776	-0.00219324
-12.9626	-14.776	-0.00224627
-12.8954	-14.776	-0.00231387
-12.8283	-14.776	-0.00238006
-12.7611	-14.776	-0.00242795
-12.694	-14.776	-0.00244156
-12.6268	-14.776	-0.00240758
-12.5596	-14.776	-0.00231683
-12.4925	-14.776	-0.00216533
-12.4253	-14.776	-0.00195485
-12.3581	-14.776	-0.00169301
-12.291	-14.776	-0.00139264
-12.2238	-14.776	-0.00107075
-12.1566	-14.776	-0.000747021
-12.0895	-14.776	-0.000441961
-12.0223	-14.776	-0.000174936
-11.9551	-14.776	3.77815e-05
-11.888	-14.776	0.000184757
-11.8208	-14.776	0.000260775
-11.7537	-14.776	0.000267706
-11.6865	-14.776	0.00021478
-11.6193	-14.776	0.000118197
-11.5522	-14.776	9.62066e-08
-11.485	-14.776	-0.000113058
-11.4178	-14.776	-0.00019257
-11.3507	-14.776	-0.00020992
-11.2835	-14.776	-0.000139297
-11.2163	-14.776	3.99404e-05
-11.1492	-14.776	0.000341086
-11.082	-14.776	0.000768386
-11.0149	-14.776	0.00131596
-10.9477	-14.776	0.00196749
-10.8805	-14.776	0.00269667
-10.8134	-14.776	0.0034685
-10.7462	-14.776	0.00424126
-10.679	-14.776	0.00496918
-10.6119	-14.776	0.00560539
-10.5447	-14.776	0.00610528
-10.4775	-14.776	0.00642961
-10.4104	-14.776	0.00654758
-10.3432	-14.776	0.00643926
-10.2761	-14.776	0.00609737
-10.2089	-14.776	0.00552826
-10.1417	-14.776	0.00475189
-10.0746	-14.776	0.00380097
-10.0074	-14.776	0.00271911
-9.94024	-14.776	0.00155818
-9.87307	-14.776	0.000375157
-9.80591	-14.776	-0.000771554
-9.73875	-14.776	-0.00182583
-9.67158	-14.776	-0.00273746
-9.60442	-14.776	-0.00346541
-9.53725	-14.776	-0.00398045
-9.47009	-14.776	-0.00426694
-9.40293	-14.776	-0.0043238
-9.33576	-14.776	-0.00416435
-9.2686	-14.776	-0.00381521
-9.20144	-14.776	-0.00331437
-9.13427	-14.776	-0.00270834
-9.06711	-14.776	-0.0020489
-8.99994	-14.776	-0.0013894
-8.93278	-14.776	-0.000781054
-8.86562	-14.776	-0.000269448
-8.79845	-14.776	0.000108536
-8.73129	-14.776	0.000327117
-8.66413	-14.776	0.000373198
-8.59696	-14.776	0.000247019
-8.5298	-14.776	-3.8135e-05
-8.46263	-14.776	-0.000457145
-8.39547	-14.776	-0.000975075
-8.32831	-14.776	-0.00154984
-8.26114	-14.776	-0.00213532
-8.19398	-14.776	-0.00268464
-8.12682	-14.776	-0.00315349
-8.05965	-14.776	-0.00350311
-7.99249	-14.776	-0.00370279
-7.92532	-14.776	-0.00373176
-7.85816	-14.776	-0.00358027
-7.791	-14.776	-0.00324992
-7.72383	-14.776	-0.00275309
-7.65667	-14.776	-0.0021117
-7.58951	-14.776	-0.00135532
-7.52234	-14.776	-0.000518874
-7.45518	-14.776	0.000359972
-7.38801	-14.776	0.00124339
-7.32085	-14.776	0.00209585
-7.25369	-14.776	0.00288626
-7.18652	-14.776	0.00358955
-7.11936	-14.776	0.00418774
-7.0522	-14.776	0.00467028
-6.98503	-14.776	0.00503388
-6.91787	-14.776	0.00528161
-6.8507	-14.776	0.00542169
-6.78354	-14.776	0.00546584
-6.71638	-14.776	0.00542751
-6.64921	-14.776	0.00532015
-6.58205	-14.776	0.00515565
-6.51489	-14.776	0.00494307
-6.44772	-14.776	0.00468787
-6.38056	-14.776	0.00439159
-6.31339	-14.776	0.00405214
-6.24623	-14.776	0.0036645
-6.17907	-14.776	0.00322188
-6.1119	-14.776	0.0027172
-6.04474	-14.776	0.00214467
-5.97757	-14.776	0.00150142
-5.91041	-14.776	0.000788872
-5.84325	-14.776	1.38736e-05
-5.77608	-14.776	-0.0008107
-5.70892	-14.776	-0.00166586
-5.64176	-14.776	-0.00252699
-5.57459	-14.776	-0.00336494
-5.50743	-14.776	-0.0041476
-5.44026	-14.776	-0.00484192
-5.3731	-14.776	-0.0054161
-5.30594	-14.776	-0.00584195
-5.23877	-14.776	-0.00609713
-5.17161	-14.776	-0.00616701
-5.10445	-14.776	-0.00604617
-5.03728	-14.776	-0.00573926
-4.97012	-14.776	-0.00526118
-4.90295	-14.776	-0.00463651
-4.83579	-14.776	-0.00389828
-4.76863	-14.776	-0.00308609
-4.70146	-14.776	-0.00224368
-4.6343	-14.776	-0.00141623
-4.56714	-14.776	-0.000647466
-4.49997	-14.776	2.31695e-05
-4.43281	-14.776	0.000563034
-4.36564	-14.776	0.000948375
-4.29848	-14.776	0.00116579
-4.23132	-14.776	0.00121293
-4.16415	-14.776	0.0010985
-4.09699	-14.776	0.000841346
-4.02983	-14.776	0.000468971
-3.96266	-14.776	1.53502e-05
-3.8955	-14.776	-0.000481641
-3.82833	-14.776	-0.000983042
-3.76117	-14.776	-0.00145164
-3.69401	-14.776	-0.00185464
-3.62684	-14.776	-0.00216586
-3.55968	-14.776	-0.00236751
-3.49252	-14.776	-0.00245112
-3.42535	-14.776	-0.00241788
-3.35819	-14.776	-0.00227809
-3.29102	-14.776	-0.00205004
-3.22386	-14.776	-0.00175816
-3.1567	-14.776	-0.00143084
-3.08953	-14.776	-0.00109789
-3.02237	-14.776	-0.000788071
-2.95521	-14.776	-0.00052669
-2.88804	-14.776	-0.00033356
-2.82088	-14.776	-0.000221504
-2.75371	-14.776	-0.000195463
-2.68655	-14.776	-0.000252309
-2.61939	-14.776	-0.000381353
-2.55222	-14.776	-0.000565502
-2.48506	-14.776	-0.00078297
-2.4179	-14.776	-0.00100936
-2.35073	-14.776	-0.00121999
-2.28357	-14.776	-0.00139216
-2.2164	-14.776	-0.00150731
-2.14924	-14.776	-0.00155274
-2.08208	-14.776	-0.0015228
-2.01491	-14.776	-0.00141946
-1.94775	-14.776	-0.00125218
-1.88059	-14.776	-0.00103708
-1.81342	-14.776	-0.000795478
-1.74626	-14.776	-0.000551962
-1.67909	-14.776	-0.000332059
-1.61193	-14.776	-0.000159797
-1.54477	-14.776	-5.53167e-05
-1.4776	-14.776	-3.2752e-05
-1.41044	-14.776	-9.85733e-05
-1.34328	-14.776	-0.000250548
-1.27611	-14.776	-0.00047742
-1.20895	-14.776	-0.00075937
-1.14178	-14.776	-0.00106922
-1.07462	-14.776	-0.00137432
-1.00746	-14.776	-0.001639
-0.940293	-14.776	-0.00182736
-0.873129	-14.776	-0.00190621
-0.805965	-14.776	-0.00184796
-0.738801	-14.776	-0.00163312
-0.671638	-14.776	-0.0012524
-0.604474	-14.776	-0.000707934
-0.53731	-14.776	-1.38528e-05
-0.470146	-14.776	0.000804138
-0.402983	-14.776	0.00171002
-0.335819	-14.776	0.00265951
-0.268655	-14.776	0.00360281
-0.201491	-14.776	0.00448783
-0.134328	-14.776	0.00526359
-0.0671638	-14.776	0.00588369
0	-14.776	0.0063095
0.0671638	-14.776	0.00651282
0.134328	-14.776	0.00647789
0.201491	-14.776	0.00620251
0.268655	-14.776	0.00569824
0.335819	-14.776	0.00498968
0.402983	-14.776	0.00411277
0.470146	-14.776	0.00311243
0.53731	-14.776	0.00203946
0.604474	-14.776	0.0009472
0.671638	-14.776	-0.000112004
0.738801	-14.776	-0.0010902
0.805965	-14.776	-0.00194682
0.873129	-14.776	-0.00265108
0.940293	-14.776	-0.0031836
1.00746	-14.776	-0.0035372
1.07462	-14.776	-0.00371668
1.14178	-14.776	-0.00373781
1.20895	-14.776	-0.00362549
1.27611	-14.776	-0.00341123
1.34328	-14.776	-0.00313036
1.41044	-14.776	-0.00281884
1.4776	-14.776	-0.00251032
1.54477	-14.776	-0.00223339
1.61193	-14.776	-0.00200941
1.67909	-14.776	-0.00185095
1.74626	-14.776	-0.00176111
1.81342	-14.776	-0.00173364
1.88059	-14.776	-0.00175387
1.94775	-14.776	-0.00180039
2.01491	-14.776	-0.00184735
2.08208	-14.776	-0.00186704
2.14924	-14.776	-0.00183277
2.2164	-14.776	-0.00172154
2.28357	-14.776	-0.00151649
2.35073	-14.776	-0.00120878
2.4179	-14.776	-0.000798766
2.48506	-14.776	-0.000296456
2.55222	-14.776	0.000278947
2.61939	-14.776	0.000900282
2.68655	-14.776	0.00153439
2.75371	-14.776	0.00214465
2.82088	-14.776	0.00269385
2.88804	-14.776	0.00314726
2.95521	-14.776	0.00347549
3.02237	-14.776	0.0036571
3.08953	-14.776	0.00368057
3.1567	-14.776	0.00354556
3.22386	-14.776	0.0032633
3.29102	-14.776	0.00285609
3.35819	-14.776	0.00235592
3.42535	-14.776	0.0018023
3.49252	-14.776	0.00123942
3.55968	-14.776	0.000712965
3.62684	-14.776	0.000266694
3.69401	-14.776	-6.09153e-05
3.76117	-14.776	-0.000239649
3.82833	-14.776	-0.000249994
3.8955	-14.776	-8.48086e-05
3.96266	-14.776	0.000249897
4.02983	-14.776	0.000735146
4.09699	-14.776	0.00134014
4.16415	-14.776	0.00202428
4.23132	-14.776	0.00273994
4.29848	-14.776	0.00343575
4.36564	-14.776	0.00406021
4.43281	-14.776	0.00456529
4.49997	-14.776	0.00490987
4.56714	-14.776	0.00506258
4.6343	-14.776	0.00500409
4.70146	-14.776	0.0047284
4.76863	-14.776	0.00424328
4.83579	-14.776	0.00356969
4.90295	-14.776	0.00274027
4.97012	-14.776	0.00179705
5.03728	-14.776	0.000788477
5.10445	-14.776	-0.000233892
5.17161	-14.776	-0.00121894
5.23877	-14.776	-0.00211939
5.30594	-14.776	-0.00289486
5.3731	-14.776	-0.00351435
5.44026	-14.776	-0.003958
5.50743	-14.776	-0.004218
5.57459	-14.776	-0.00429854
5.64176	-14.776	-0.00421493
5.70892	-14.776	-0.00399192
5.77608	-14.776	-0.00366136
5.84325	-14.776	-0.00325941
5.91041	-14.776	-0.00282352
5.97757	-14.776	-0.00238946
6.04474	-14.776	-0.00198855
6.1119	-14.776	-0.00164536
6.17907	-14.776	-0.00137609
6.24623	-14.776	-0.00118764
6.31339	-14.776	-0.00107747
6.38056	-14.776	-0.00103432
6.44772	-14.776	-0.00103964
6.51489	-14.776	-0.00106953
6.58205	-14.776	-0.00109723
6.64921	-14.776	-0.00109572
6.71638	-14.776	-0.00104041
6.78354	-14.776	-0.000911517
6.8507	-14.776	-0.000696098
6.91787	-14.776	-0.000389478
6.98503	-14.776	4.02172e-06
7.0522	-14.776	0.000471087
7.11936	-14.776	0.000990172
7.18652	-14.776	0.00153294
7.25369	-14.776	0.00206626
7.32085	-14.776	0.00255463
7.38801	-14.776	0.00296283
7.45518	-14.776	0.00325851
7.52234	-14.776	0.00341466
7.58951	-14.776	0.00341171
7.65667	-14.776	0.00323898
7.72383	-14.776	0.00289558
7.791	-14.776	0.00239059
7.85816	-14.776	0.00174246
7.92532	-14.776	0.000977767
7.99249	-14.776	0.000129483
8.05965	-14.776	-0.0007653
8.12682	-14.776	-0.00166781
8.19398	-14.776	-0.0025401
8.26114	-14.776	-0.00334748
8.32831	-14.776	-0.00406054
8.39547	-14.776	-0.00465681
8.46263	-14.776	-0.00512181
8.5298	-14.776	-0.00544948
8.59696	-14.776	-0.00564198
8.66413	-14.776	-0.00570887
8.73129	-14.776	-0.00566585
8.79845	-14.776	-0.00553302
8.86562	-14.776	-0.00533295
8.93278	-14.776	-0.00508871
8.99994	-14.776	-0.00482197
9.06711	-14.776	-0.00455131
9.13427	-14.776	-0.00429099
9.20144	-14.776	-0.00405013
9.2686	-14.776	-0.00383243
9.33576	-14.776	-0.00363641
9.40293	-14.776	-0.00345613
9.47009	-14.776	-0.00328229
9.53725	-14.776	-0.0031037
9.60442	-14.776	-0.00290874
9.67158	-14.776	-0.00268701
9.73875	-14.776	-0.00243067
9.80591	-14.776	-0.00213564
9.87307	-14.776	-0.0018023
9.94024	-14.776	-0.00143588
10.0074	-14.776	-0.00104624
10.0746	-14.776	-0.000647261
10.1417	-14.776	-0.000255839
10.2089	-14.776	0.000109488
10.2761	-14.776	0.000430083
10.3432	-14.776	0.000688824
10.4104	-14.776	0.000871643
10.4775	-14.776	0.00096885
10.5447	-14.776	0.000976128
10.6119	-14.776	0.0008951
10.679	-14.776	0.000733433
10.7462	-14.776	0.000504441
10.8134	-14.776	0.000226225
10.8805	-14.776	-7.95724e-05
10.9477	-14.776	-0.000389328
11.0149	-14.776	-0.000679156
11.082	-14.776	-0.00092667
11.1492	-14.776	-0.00111263
11.2163	-14.776	-0.00122236
11.2835	-14.776	-0.00124677
11.3507	-14.776	-0.00118303
11.4178	-14.776	-0.00103465
11.485	-14.776	-0.000811109
11.5522	-14.776	-0.00052709
11.6193	-14.776	-0.000201219
11.6865	-14.776	0.000145403
11.7537	-14.776	0.000490856
11.8208	-14.776	0.000814069
11.888	-14.776	0.00109638
11.9551	-14.776	0.00132282
12.0223	-14.776	0.00148311
12.0895	-14.776	0.00157217
12.1566	-14.776	0.00159018
12.2238	-14.776	0.00154224
12.291	-14.776	0.00143753
12.3581	-14.776	0.00128821
12.4253	-14.776	0.00110805
12.4925	-14.776	0.000910982
12.5596	-14.776	0.000709656
12.6268	-14.776	0.000514206
12.694	-14.776	0.000331271
12.7611	-14.776	0.0001634
12.8283	-14.776	8.90014e-06
12.8954	-14.776	-0.000137876
12.9626	-14.776	-0.0002858
13.0298	-14.776	-0.000445867
13.0969	-14.776	-0.000629831
13.1641	-14.776	-0.000848679
13.2313	-14.776	-0.0011111
13.2984	-14.776	-0.00142208
13.3656	-14.776	-0.00178178
13.4328	-14.776	-0.00218481
13.4999	-14.776	-0.0026199
13.5671	-14.776	-0.00307023
13.6342	-14.776	-0.00351416
13.7014	-14.776	-0.00392648
13.7686	-14.776	-0.00428012
13.8357	-14.776	-0.00454805
13.9029	-14.776	-0.00470541
13.9701	-14.776	-0.00473151
14.0372	-14.776	-0.00461173
14.1044	-14.776	-0.00433901
14.1716	-14.776	-0.00391491
14.2387	-14.776	-0.00335001
14.3059	-14.776	-0.00266376
14.373	-14.776	-0.00188361
14.4402	-14.776	-0.00104364
14.5074	-14.776	-0.000182556
14.5745	-14.776	0.000658582
14.6417	-14.776	0.00143892
14.7089	-14.776	0.00212037
14.776	-14.776	0.00267003
-14.776	-14.7089	0.00301199
-14.7089	-14.7089	0.00332524
-14.6417	-14.7089	0.00346618
-14.5745	-14.7089	0.00343123
-14.5074	-14.7089	0.00322631
-14.4402	-14.7089	0.00286629
-14.373	-14.7089	0.00237387
-14.3059	-14.7089	0.00177792
-14.2387	-14.7089	0.00111143
-14.1716	-14.7089	0.000409326
-14.1044	-14.7089	-0.000293901
-14.0372	-14.7089	-0.000966307
-13.9701	-14.7089	-0.00158042
-13.9029	-14.7089	-0.00211474
-13.8357	-14.7089	-0.00255469
-13.7686	-14.7089	-0.00289308
-13.7014	-14.7089	-0.00312994
-13.6342	-14.7089	-0.00327182
-13.5671	-14.7089	-0.00333066
-13.4999	-14.7089	-0.00332231
-13.4328	-14.7089	-0.00326478
-13.3656	-14.7089	-0.00317656
-13.2984	-14.7089	-0.00307485
-13.2313	-14.7089	-0.00297423
-13.1641	-14.7089	-0.00288545
-13.0969	-14.7089	-0.00281486
-13.0298	-14.7089	-0.00276414
-12.9626	-14.7089	-0.00273063
-12.8954	-14.7089	-0.00270795
-12.8283	-14.7089	-0.00268712
-12.7611	-14.7089	-0.00265777
-12.694	-14.7089	-0.00260958
-12.6268	-14.7089	-0.00253359
-12.5596	-14.7089	-0.00242341
-12.4925	-14.7089	-0.00227611
-12.4253	-14.7089	-0.00209275
-12.3581	-14.7089	-0.00187844
-12.291	-14.7089	-0.00164203
-12.2238	-14.7089	-0.0013953
-12.1566	-14.7089	-0.00115179
-12.0895	-14.7089	-0.000925454
-12.0223	-14.7089	-0.000729137
-11.9551	-14.7089	-0.000573051
-11.888	-14.7089	-0.000463467
-11.8208	-14.7089	-0.000401682
-11.7537	-14.7089	-0.000383418
-11.6865	-14.7089	-0.000398709
-11.6193	-14.7089	-0.000432334
-11.5522	-14.7089	-0.00046478
-11.485	-14.7089	-0.000473679
-11.4178	-14.7089	-0.000435625
-11.3507	-14.7089	-0.000328235
-11.2835	-14.7089	-0.000132284
-11.2163	-14.7089	0.000166251
-11.1492	-14.7089	0.000574427
-11.082	-14.7089	0.00109101
-11.0149	-14.7089	0.00170569
-10.9477	-14.7089	0.00239906
-10.8805	-14.7089	0.00314313
-10.8134	-14.7089	0.00390273
-10.7462	-14.7089	0.0046374
-10.679	-14.7089	0.00530388
-10.6119	-14.7089	0.0058589
-10.5447	-14.7089	0.00626218
-10.4775	-14.7089	0.00647929
-10.4104	-14.7089	0.00648432
-10.3432	-14.7089	0.00626203
-10.2761	-14.7089	0.00580936
-10.2089	-14.7089	0.00513613
-10.1417	-14.7089	0.00426495
-10.0746	-14.7089	0.00323019
-10.0074	-14.7089	0.00207615
-9.94024	-14.7089	0.000854576
-9.87307	-14.7089	-0.000378452
-9.80591	-14.7089	-0.00156593
-9.73875	-14.7089	-0.00265347
-9.67158	-14.7089	-0.00359264
-9.60442	-14.7089	-0.00434403
-9.53725	-14.7089	-0.00487967
-9.47009	-14.7089	-0.00518467
-9.40293	-14.7089	-0.00525805
-9.33576	-14.7089	-0.00511259
-9.2686	-14.7089	-0.0047738
-9.20144	-14.7089	-0.00427799
-9.13427	-14.7089	-0.00366967
-9.06711	-14.7089	-0.00299844
-8.99994	-14.7089	-0.00231553
-8.93278	-14.7089	-0.00167036
-8.86562	-14.7089	-0.00110719
-8.79845	-14.7089	-0.000662277
-8.73129	-14.7089	-0.000361605
-8.66413	-14.7089	-0.000219353
-8.59696	-14.7089	-0.000237257
-8.5298	-14.7089	-0.000404841
-8.46263	-14.7089	-0.000700486
-8.39547	-14.7089	-0.00109326
-8.32831	-14.7089	-0.00154536
-8.26114	-14.7089	-0.00201494
-8.19398	-14.7089	-0.00245916
-8.12682	-14.7089	-0.00283719
-8.05965	-14.7089	-0.00311302
-7.99249	-14.7089	-0.00325776
-7.92532	-14.7089	-0.0032514
-7.85816	-14.7089	-0.00308388
-7.791	-14.7089	-0.00275538
-7.72383	-14.7089	-0.00227591
-7.65667	-14.7089	-0.00166417
-7.58951	-14.7089	-0.000945953
-7.52234	-14.7089	-0.000152022
-7.45518	-14.7089	0.000684169
-7.38801	-14.7089	0.00152882
-7.32085	-14.7089	0.00234999
-7.25369	-14.7089	0.00311949
-7.18652	-14.7089	0.00381433
-7.11936	-14.7089	0.00441766
-7.0522	-14.7089	0.00491911
-6.98503	-14.7089	0.00531457
-6.91787	-14.7089	0.00560551
-6.8507	-14.7089	0.00579777
-6.78354	-14.7089	0.00590021
-6.71638	-14.7089	0.00592314
-6.64921	-14.7089	0.00587678
-6.58205	-14.7089	0.00576993
-6.51489	-14.7089	0.00560891
-6.44772	-14.7089	0.00539698
-6.38056	-14.7089	0.00513408
-6.31339	-14.7089	0.0048172
-6.24623	-14.7089	0.00444108
-6.17907	-14.7089	0.00399933
-6.1119	-14.7089	0.00348581
-6.04474	-14.7089	0.00289606
-5.97757	-14.7089	0.00222879
-5.91041	-14.7089	0.0014871
-5.84325	-14.7089	0.000679399
-5.77608	-14.7089	-0.000180077
-5.70892	-14.7089	-0.00107132
-5.64176	-14.7089	-0.0019691
-5.57459	-14.7089	-0.0028441
-5.50743	-14.7089	-0.00366444
-5.44026	-14.7089	-0.00439766
-5.3731	-14.7089	-0.00501282
-5.30594	-14.7089	-0.00548271
-5.23877	-14.7089	-0.00578595
-5.17161	-14.7089	-0.00590873
-5.10445	-14.7089	-0.00584616
-5.03728	-14.7089	-0.00560304
-4.97012	-14.7089	-0.00519394
-4.90295	-14.7089	-0.00464261
-4.83579	-14.7089	-0.00398077
-4.76863	-14.7089	-0.00324626
-4.70146	-14.7089	-0.00248074
-4.6343	-14.7089	-0.00172707
-4.56714	-14.7089	-0.00102661
-4.49997	-14.7089	-0.000416534
-4.43281	-14.7089	7.25148e-05
-4.36564	-14.7089	0.000418398
-4.29848	-14.7089	0.0006088
-4.23132	-14.7089	0.000641888
-4.16415	-14.7089	0.00052622
-4.09699	-14.7089	0.000279925
-4.02983	-14.7089	-7.07832e-05
-3.96266	-14.7089	-0.000493655
-3.8955	-14.7089	-0.000952843
-3.82833	-14.7089	-0.00141156
-3.76117	-14.7089	-0.00183474
-3.69401	-14.7089	-0.00219154
-3.62684	-14.7089	-0.00245739
-3.55968	-14.7089	-0.00261563
-3.49252	-14.7089	-0.00265841
-3.42535	-14.7089	-0.00258693
-3.35819	-14.7089	-0.00241099
-3.29102	-14.7089	-0.00214787
-3.22386	-14.7089	-0.00182064
-3.1567	-14.7089	-0.00145608
-3.08953	-14.7089	-0.00108242
-3.02237	-14.7089	-0.000726944
-2.95521	-14.7089	-0.000413804
-2.88804	-14.7089	-0.000162177
-2.82088	-14.7089	1.51399e-05
-2.75371	-14.7089	0.000112525
-2.68655	-14.7089	0.000131696
-2.61939	-14.7089	8.12229e-05
-2.55222	-14.7089	-2.45382e-05
-2.48506	-14.7089	-0.000167013
-2.4179	-14.7089	-0.000325315
-2.35073	-14.7089	-0.000478337
-2.28357	-14.7089	-0.000606815
-2.2164	-14.7089	-0.000695217
-2.14924	-14.7089	-0.000733251
-2.08208	-14.7089	-0.000716878
-2.01491	-14.7089	-0.000648734
-1.94775	-14.7089	-0.000537903
-1.88059	-14.7089	-0.000399077
-1.81342	-14.7089	-0.000251146
-1.74626	-14.7089	-0.000115352
-1.67909	-14.7089	-1.3157e-05
-1.61193	-14.7089	3.59938e-05
-1.54477	-14.7089	1.68062e-05
-1.4776	-14.7089	-8.00133e-05
-1.41044	-14.7089	-0.000256371
-1.34328	-14.7089	-0.000506001
-1.27611	-14.7089	-0.000814365
-1.20895	-14.7089	-0.00115928
-1.14178	-14.7089	-0.00151226
-1.07462	-14.7089	-0.00184044
-1.00746	-14.7089	-0.00210901
-0.940293	-14.7089	-0.00228393
-0.873129	-14.7089	-0.00233476
-0.805965	-14.7089	-0.00223732
-0.738801	-14.7089	-0.00197603
-0.671638	-14.7089	-0.00154569
-0.604474	-14.7089	-0.000952545
-0.53731	-14.7089	-0.00021455
-0.470146	-14.7089	0.000639224
-0.402983	-14.7089	0.00157003
-0.335819	-14.7089	0.00253166
-0.268655	-14.7089	0.00347322
-0.201491	-14.7089	0.00434239
-0.134328	-14.7089	0.00508886
-0.0671638	-14.7089	0.00566765
0	-14.7089	0.0060422
0.0671638	-14.7089	0.00618695
0.134328	-14.7089	0.00608908
0.201491	-14.7089	0.00574955
0.268655	-14.7089	0.00518308
0.335819	-14.7089	0.00441727
0.402983	-14.7089	0.00349081
0.470146	-14.7089	0.00245091
0.53731	-14.7089	0.00135024
0.604474	-14.7089	0.000243458
0.671638	-14.7089	-0.000816337
0.738801	-14.7089	-0.00178097
0.805965	-14.7089	-0.00261016
0.873129	-14.7089	-0.00327389
0.940293	-14.7089	-0.00375395
1.00746	-14.7089	-0.00404465
1.07462	-14.7089	-0.00415256
1.14178	-14.7089	-0.00409542
1.20895	-14.7089	-0.00390022
1.27611	-14.7089	-0.00360065
1.34328	-14.7089	-0.0032342
1.41044	-14.7089	-0.00283901
1.4776	-14.7089	-0.00245076
1.54477	-14.7089	-0.00210001
1.61193	-14.7089	-0.00180984
1.67909	-14.7089	-0.00159438
1.74626	-14.7089	-0.00145797
1.81342	-14.7089	-0.00139529
1.88059	-14.7089	-0.00139223
1.94775	-14.7089	-0.00142755
2.01491	-14.7089	-0.00147508
2.08208	-14.7089	-0.00150638
2.14924	-14.7089	-0.00149353
2.2164	-14.7089	-0.00141189
2.28357	-14.7089	-0.00124255
2.35073	-14.7089	-0.0009743
2.4179	-14.7089	-0.000604943
2.48506	-14.7089	-0.00014181
2.55222	-14.7089	0.000398516
2.61939	-14.7089	0.000991295
2.68655	-14.7089	0.00160543
2.75371	-14.7089	0.00220588
2.82088	-14.7089	0.00275636
2.88804	-14.7089	0.00322235
2.95521	-14.7089	0.00357389
3.02237	-14.7089	0.00378816
3.08953	-14.7089	0.00385146
3.1567	-14.7089	0.00376061
3.22386	-14.7089	0.00352344
3.29102	-14.7089	0.00315847
3.35819	-14.7089	0.00269375
3.42535	-14.7089	0.00216492
3.49252	-14.7089	0.00161266
3.55968	-14.7089	0.00107969
3.62684	-14.7089	0.000607621
3.69401	-14.7089	0.000233746
3.76117	-14.7089	-1.17791e-05
3.82833	-14.7089	-0.000108319
3.8955	-14.7089	-4.64273e-05
3.96266	-14.7089	0.000171303
4.02983	-14.7089	0.000530278
4.09699	-14.7089	0.00100484
4.16415	-14.7089	0.00156002
4.23132	-14.7089	0.00215403
4.29848	-14.7089	0.00274117
4.36564	-14.7089	0.00327519
4.43281	-14.7089	0.00371254
4.49997	-14.7089	0.00401552
4.56714	-14.7089	0.00415499
4.6343	-14.7089	0.00411244
4.70146	-14.7089	0.00388127
4.76863	-14.7089	0.00346723
4.83579	-14.7089	0.00288798
4.90295	-14.7089	0.00217175
4.97012	-14.7089	0.00135531
5.03728	-14.7089	0.000481317
5.10445	-14.7089	-0.000404664
5.17161	-14.7089	-0.00125736
5.23877	-14.7089	-0.00203485
5.30594	-14.7089	-0.00270131
5.3731	-14.7089	-0.00322929
5.44026	-14.7089	-0.00360125
5.50743	-14.7089	-0.00381038
5.57459	-14.7089	-0.00386057
5.64176	-14.7089	-0.00376561
5.70892	-14.7089	-0.00354763
5.77608	-14.7089	-0.00323501
5.84325	-14.7089	-0.00285987
5.91041	-14.7089	-0.00245539
5.97757	-14.7089	-0.00205313
6.04474	-14.7089	-0.00168058
6.1119	-14.7089	-0.0013592
6.17907	-14.7089	-0.00110294
6.24623	-14.7089	-0.000917541
6.31339	-14.7089	-0.00080047
6.38056	-14.7089	-0.000741619
6.44772	-14.7089	-0.000724626
6.51489	-14.7089	-0.00072871
6.58205	-14.7089	-0.000730871
6.64921	-14.7089	-0.00070824
6.71638	-14.7089	-0.000640413
6.78354	-14.7089	-0.000511541
6.8507	-14.7089	-0.000312026
6.91787	-14.7089	-3.96682e-05
6.98503	-14.7089	0.000299817
7.0522	-14.7089	0.000692968
7.11936	-14.7089	0.0011194
7.18652	-14.7089	0.00155323
7.25369	-14.7089	0.00196499
7.32085	-14.7089	0.00232383
7.38801	-14.7089	0.00259991
7.45518	-14.7089	0.00276675
7.52234	-14.7089	0.00280327
7.58951	-14.7089	0.00269553
7.65667	-14.7089	0.00243793
7.72383	-14.7089	0.00203368
7.791	-14.7089	0.00149479
7.85816	-14.7089	0.000841249
7.92532	-14.7089	9.9696e-05
7.99249	-14.7089	-0.000698365
8.05965	-14.7089	-0.00151873
8.12682	-14.7089	-0.00232678
8.19398	-14.7089	-0.00308978
8.26114	-14.7089	-0.00377895
8.32831	-14.7089	-0.0043712
8.39547	-14.7089	-0.00485038
8.46263	-14.7089	-0.00520798
8.5298	-14.7089	-0.00544319
8.59696	-14.7089	-0.00556243
8.66413	-14.7089	-0.00557828
8.73129	-14.7089	-0.00550801
8.79845	-14.7089	-0.00537181
8.86562	-14.7089	-0.00519087
8.93278	-14.7089	-0.00498549
8.99994	-14.7089	-0.00477337
9.06711	-14.7089	-0.0045682
9.13427	-14.7089	-0.00437872
9.20144	-14.7089	-0.00420827
9.2686	-14.7089	-0.00405487
9.33576	-14.7089	-0.00391181
9.40293	-14.7089	-0.00376871
9.47009	-14.7089	-0.00361295
9.53725	-14.7089	-0.00343123
9.60442	-14.7089	-0.00321132
9.67158	-14.7089	-0.00294366
9.73875	-14.7089	-0.00262271
9.80591	-14.7089	-0.00224797
9.87307	-14.7089	-0.00182454
9.94024	-14.7089	-0.00136316
10.0074	-14.7089	-0.00087971
10.0746	-14.7089	-0.00039424
10.1417	-14.7089	7.04572e-05
10.2089	-14.7089	0.000490546
10.2761	-14.7089	0.000843036
10.3432	-14.7089	0.00110767
10.4104	-14.7089	0.0012687
10.4775	-14.7089	0.00131628
10.5447	-14.7089	0.00124757
10.6119	-14.7089	0.00106721
10.679	-14.7089	0.00078729
10.7462	-14.7089	0.000426698
10.8134	-14.7089	9.99839e-06
10.8805	-14.7089	-0.000434199
10.9477	-14.7089	-0.000875172
11.0149	-14.7089	-0.00128222
11.082	-14.7089	-0.00162679
11.1492	-14.7089	-0.00188453
11.2163	-14.7089	-0.00203693
11.2835	-14.7089	-0.00207268
11.3507	-14.7089	-0.00198834
11.4178	-14.7089	-0.0017886
11.485	-14.7089	-0.0014858
11.5522	-14.7089	-0.00109897
11.6193	-14.7089	-0.000652406
11.6865	-14.7089	-0.000173819
11.7537	-14.7089	0.000307662
11.8208	-14.7089	0.000763583
11.888	-14.7089	0.00116814
11.9551	-14.7089	0.00149992
12.0223	-14.7089	0.00174318
12.0895	-14.7089	0.00188876
12.1566	-14.7089	0.00193434
12.2238	-14.7089	0.00188425
12.291	-14.7089	0.00174866
12.3581	-14.7089	0.00154243
12.4253	-14.7089	0.00128355
12.4925	-14.7089	0.000991413
12.5596	-14.7089	0.000685097
12.6268	-14.7089	0.000381666
12.694	-14.7089	9.47926e-05
12.7611	-14.7089	-0.000166274
12.8283	-14.7089	-0.00039728
12.8954	-14.7089	-0.000599043
12.9626	-14.7089	-0.000777015
13.0298	-14.7089	-0.000940398
13.0969	-14.7089	-0.00110087
13.1641	-14.7089	-0.00127107
13.2313	-14.7089	-0.00146293
13.2984	-14.7089	-0.00168607
13.3656	-14.7089	-0.00194636
13.4328	-14.7089	-0.00224478
13.4999	-14.7089	-0.00257677
13.5671	-14.7089	-0.00293198
13.6342	-14.7089	-0.00329466
13.7014	-14.7089	-0.00364451
13.7686	-14.7089	-0.00395802
13.8357	-14.7089	-0.00421018
13.9029	-14.7089	-0.00437645
13.9701	-14.7089	-0.00443472
14.0372	-14.7089	-0.00436737
14.1044	-14.7089	-0.00416289
14.1716	-14.7089	-0.00381728
14.2387	-14.7089	-0.00333482
14.3059	-14.7089	-0.00272837
14.373	-14.7089	-0.00201897
14.4402	-14.7089	-0.00123483
14.5074	-14.7089	-0.000409851
14.5745	-14.7089	0.000418356
14.6417	-14.7089	0.00121077
14.7089	-14.7089	0.00192935
14.776	-14.7089	0.00253945
-14.776	-14.6417	0.00302287
-14.7089	-14.6417	0.00342182
-14.6417	-14.6417	0.0036583
-14.5745	-14.6417	0.00372186
-14.5074	-14.6417	0.00361117
-14.4402	-14.6417	0.00333396
-14.373	-14.6417	0.00290633
-14.3059	-14.6417	0.00235158
-14.2387	-14.6417	0.00169858
-14.1716	-14.6417	0.000979767
-14.1044	-14.6417	0.000229084
-14.0372	-14.6417	-0.000520157
-13.9701	-14.6417	-0.00123724
-13.9029	-14.6417	-0.00189575
-13.8357	-14.6417	-0.00247483
-13.7686	-14.6417	-0.00296005
-13.7014	-14.6417	-0.00334366
-13.6342	-14.6417	-0.00362448
-13.5671	-14.6417	-0.00380718
-13.4999	-14.6417	-0.00390131
-13.4328	-14.6417	-0.00391997
-13.3656	-14.6417	-0.00387837
-13.2984	-14.6417	-0.00379233
-13.2313	-14.6417	-0.00367698
-13.1641	-14.6417	-0.00354554
-13.0969	-14.6417	-0.00340851
-13.0298	-14.6417	-0.00327316
-12.9626	-14.6417	-0.00314342
-12.8954	-14.6417	-0.00302012
-12.8283	-14.6417	-0.00290154
-12.7611	-14.6417	-0.00278424
-12.694	-14.6417	-0.00266393
-12.6268	-14.6417	-0.00253647
-12.5596	-14.6417	-0.00239875
-12.4925	-14.6417	-0.00224936
-12.4253	-14.6417	-0.00208907
-12.3581	-14.6417	-0.00192097
-12.291	-14.6417	-0.00175023
-12.2238	-14.6417	-0.00158365
-12.1566	-14.6417	-0.00142882
-12.0895	-14.6417	-0.0012932
-12.0223	-14.6417	-0.00118301
-11.9551	-14.6417	-0.00110221
-11.888	-14.6417	-0.00105158
-11.8208	-14.6417	-0.00102806
-11.7537	-14.6417	-0.00102442
-11.6865	-14.6417	-0.00102932
-11.6193	-14.6417	-0.00102783
-11.5522	-14.6417	-0.00100232
-11.485	-14.6417	-0.000933798
-11.4178	-14.6417	-0.000803406
-11.3507	-14.6417	-0.000594224
-11.2835	-14.6417	-0.000293005
-11.2163	-14.6417	0.000108172
-11.1492	-14.6417	0.000610527
-11.082	-14.6417	0.00120762
-11.0149	-14.6417	0.00188488
-10.9477	-14.6417	0.00261977
-10.8805	-14.6417	0.00338254
-10.8134	-14.6417	0.00413758
-10.7462	-14.6417	0.00484534
-10.679	-14.6417	0.00546463
-10.6119	-14.6417	0.00595527
-10.5447	-14.6417	0.00628076
-10.4775	-14.6417	0.00641088
-10.4104	-14.6417	0.00632406
-10.3432	-14.6417	0.00600922
-10.2761	-14.6417	0.00546698
-10.2089	-14.6417	0.00471022
-10.1417	-14.6417	0.00376378
-10.0746	-14.6417	0.00266338
-10.0074	-14.6417	0.00145383
-9.94024	-14.6417	0.000186547
-9.87307	-14.6417	-0.00108338
-9.80591	-14.6417	-0.0023004
-9.73875	-14.6417	-0.00341185
-9.67158	-14.6417	-0.00437106
-9.60442	-14.6417	-0.00514019
-9.53725	-14.6417	-0.00569245
-9.47009	-14.6417	-0.00601363
-9.40293	-14.6417	-0.00610278
-9.33576	-14.6417	-0.00597209
-9.2686	-14.6417	-0.00564583
-9.20144	-14.6417	-0.00515856
-9.13427	-14.6417	-0.00455267
-9.06711	-14.6417	-0.00387545
-8.99994	-14.6417	-0.0031759
-8.93278	-14.6417	-0.00250139
-8.86562	-14.6417	-0.00189469
-8.79845	-14.6417	-0.00139114
-8.73129	-14.6417	-0.00101664
-8.66413	-14.6417	-0.000786147
-8.59696	-14.6417	-0.000703049
-8.5298	-14.6417	-0.000759365
-8.46263	-14.6417	-0.000936696
-8.39547	-14.6417	-0.00120788
-8.32831	-14.6417	-0.00153922
-8.26114	-14.6417	-0.00189306
-8.19398	-14.6417	-0.00223061
-8.12682	-14.6417	-0.00251467
-8.05965	-14.6417	-0.00271222
-7.99249	-14.6417	-0.00279655
-7.92532	-14.6417	-0.00274889
-7.85816	-14.6417	-0.00255938
-7.791	-14.6417	-0.00222739
-7.72383	-14.6417	-0.00176118
-7.65667	-14.6417	-0.00117685
-7.58951	-14.6417	-0.000496943
-7.52234	-14.6417	0.000251474
-7.45518	-14.6417	0.00103885
-7.38801	-14.6417	0.00183524
-7.32085	-14.6417	0.00261231
-7.25369	-14.6417	0.00334498
-7.18652	-14.6417	0.00401277
-7.11936	-14.6417	0.00460054
-7.0522	-14.6417	0.00509883
-6.98503	-14.6417	0.00550363
-6.91787	-14.6417	0.00581571
-6.8507	-14.6417	0.00603955
-6.78354	-14.6417	0.00618211
-6.71638	-14.6417	0.0062514
-6.64921	-14.6417	0.00625514
-6.58205	-14.6417	0.00619961
-6.51489	-14.6417	0.00608877
-6.44772	-14.6417	0.00592372
-6.38056	-14.6417	0.00570266
-6.31339	-14.6417	0.00542126
-6.24623	-14.6417	0.00507341
-6.17907	-14.6417	0.00465232
-6.1119	-14.6417	0.00415181
-6.04474	-14.6417	0.00356774
-5.97757	-14.6417	0.00289934
-5.91041	-14.6417	0.00215036
-5.84325	-14.6417	0.00132987
-5.77608	-14.6417	0.000452705
-5.70892	-14.6417	-0.000460664
-5.64176	-14.6417	-0.00138474
-5.57459	-14.6417	-0.0022901
-5.50743	-14.6417	-0.00314497
-5.44026	-14.6417	-0.00391711
-5.3731	-14.6417	-0.00457586
-5.30594	-14.6417	-0.00509431
-5.23877	-14.6417	-0.00545125
-5.17161	-14.6417	-0.0056329
-5.10445	-14.6417	-0.00563413
-5.03728	-14.6417	-0.00545922
-4.97012	-14.6417	-0.00512187
-4.90295	-14.6417	-0.00464468
-4.83579	-14.6417	-0.00405793
-4.76863	-14.6417	-0.00339779
-4.70146	-14.6417	-0.00270411
-4.6343	-14.6417	-0.00201793
-4.56714	-14.6417	-0.00137886
-4.49997	-14.6417	-0.000822495
-4.43281	-14.6417	-0.000378193
-4.36564	-14.6417	-6.71743e-05
-4.29848	-14.6417	9.87506e-05
-4.23132	-14.6417	0.000117811
-4.16415	-14.6417	-1.79835e-06
-4.09699	-14.6417	-0.000242699
-4.02983	-14.6417	-0.00057974
-3.96266	-14.6417	-0.000981949
-3.8955	-14.6417	-0.00141486
-3.82833	-14.6417	-0.00184304
-3.76117	-14.6417	-0.00223267
-3.69401	-14.6417	-0.00255389
-3.62684	-14.6417	-0.00278285
-3.55968	-14.6417	-0.00290322
-3.49252	-14.6417	-0.00290712
-3.42535	-14.6417	-0.00279542
-3.35819	-14.6417	-0.00257726
-3.29102	-14.6417	-0.0022691
-3.22386	-14.6417	-0.00189312
-3.1567	-14.6417	-0.0014753
-3.08953	-14.6417	-0.00104323
-3.02237	-14.6417	-0.000623871
-2.95521	-14.6417	-0.000241525
-2.88804	-14.6417	8.4006e-05
-2.82088	-14.6417	0.000338745
-2.75371	-14.6417	0.000515351
-2.68655	-14.6417	0.000613324
-2.61939	-14.6417	0.000638623
-2.55222	-14.6417	0.000602718
-2.48506	-14.6417	0.00052119
-2.4179	-14.6417	0.000412004
-2.35073	-14.6417	0.000293611
-2.28357	-14.6417	0.000183057
-2.2164	-14.6417	9.42663e-05
-2.14924	-14.6417	3.66574e-05
-2.08208	-14.6417	1.4221e-05
-2.01491	-14.6417	2.51398e-05
-1.94775	-14.6417	6.19958e-05
-1.88059	-14.6417	0.000112549
-1.81342	-14.6417	0.000161025
-1.74626	-14.6417	0.000189802
-1.67909	-14.6417	0.000181351
-1.61193	-14.6417	0.000120256
-1.54477	-14.6417	-4.87037e-06
-1.4776	-14.6417	-0.000199747
-1.41044	-14.6417	-0.00046323
-1.34328	-14.6417	-0.00078668
-1.27611	-14.6417	-0.00115398
-1.20895	-14.6417	-0.00154223
-1.14178	-14.6417	-0.00192306
-1.07462	-14.6417	-0.00226456
-1.00746	-14.6417	-0.0025336
-0.940293	-14.6417	-0.00269841
-0.873129	-14.6417	-0.00273122
-0.805965	-14.6417	-0.00261079
-0.738801	-14.6417	-0.00232451
-0.671638	-14.6417	-0.00187002
-0.604474	-14.6417	-0.00125611
-0.53731	-14.6417	-0.00050283
-0.470146	-14.6417	0.000359179
-0.402983	-14.6417	0.00129022
-0.335819	-14.6417	0.00224373
-0.268655	-14.6417	0.00316909
-0.201491	-14.6417	0.00401477
-0.134328	-14.6417	0.00473171
-0.0671638	-14.6417	0.00527653
0	-14.6417	0.0056145
0.0671638	-14.6417	0.00572196
0.134328	-14.6417	0.00558801
0.201491	-14.6417	0.00521539
0.268655	-14.6417	0.00462043
0.335819	-14.6417	0.00383206
0.402983	-14.6417	0.00289001
0.470146	-14.6417	0.00184227
0.53731	-14.6417	0.00074196
0.604474	-14.6417	-0.000356044
0.671638	-14.6417	-0.00139865
0.738801	-14.6417	-0.00233788
0.805965	-14.6417	-0.00313379
0.873129	-14.6417	-0.00375679
0.940293	-14.6417	-0.00418922
1.00746	-14.6417	-0.004426
1.07462	-14.6417	-0.00447441
1.14178	-14.6417	-0.00435301
1.20895	-14.6417	-0.0040897
1.27611	-14.6417	-0.00371929
1.34328	-14.6417	-0.00328051
1.41044	-14.6417	-0.00281292
1.4776	-14.6417	-0.00235384
1.54477	-14.6417	-0.00193556
1.61193	-14.6417	-0.00158303
1.67909	-14.6417	-0.00131227
1.74626	-14.6417	-0.00112945
1.81342	-14.6417	-0.00103092
1.88059	-14.6417	-0.00100399
1.94775	-14.6417	-0.0010284
2.01491	-14.6417	-0.00107852
2.08208	-14.6417	-0.00112585
2.14924	-14.6417	-0.00114177
2.2164	-14.6417	-0.0011003
2.28357	-14.6417	-0.000980549
2.35073	-14.6417	-0.000768771
2.4179	-14.6417	-0.000459764
2.48506	-14.6417	-5.75592e-05
2.55222	-14.6417	0.000424684
2.61939	-14.6417	0.000965561
2.68655	-14.6417	0.00153702
2.75371	-14.6417	0.00210652
2.82088	-14.6417	0.00263962
2.88804	-14.6417	0.00310275
2.95521	-14.6417	0.00346596
3.02237	-14.6417	0.00370541
3.08953	-14.6417	0.00380541
3.1567	-14.6417	0.00375984
3.22386	-14.6417	0.00357287
3.29102	-14.6417	0.00325879
3.35819	-14.6417	0.00284112
3.42535	-14.6417	0.00235098
3.49252	-14.6417	0.0018248
3.55968	-14.6417	0.00130166
3.62684	-14.6417	0.000820368
3.69401	-14.6417	0.000416503
3.76117	-14.6417	0.000119744
3.82833	-14.6417	-4.84224e-05
3.8955	-14.6417	-7.63679e-05
3.96266	-14.6417	3.67449e-05
4.02983	-14.6417	0.000280838
4.09699	-14.6417	0.000635613
4.16415	-14.6417	0.00107202
4.23132	-14.6417	0.00155435
4.29848	-14.6417	0.00204291
4.36564	-14.6417	0.00249686
4.43281	-14.6417	0.00287726
4.49997	-14.6417	0.00314988
4.56714	-14.6417	0.00328769
4.6343	-14.6417	0.0032728
4.70146	-14.6417	0.00309771
4.76863	-14.6417	0.00276579
4.83579	-14.6417	0.00229098
4.90295	-14.6417	0.00169667
4.97012	-14.6417	0.00101397
5.03728	-14.6417	0.000279425
5.10445	-14.6417	-0.000467645
5.17161	-14.6417	-0.00118793
5.23877	-14.6417	-0.00184483
5.30594	-14.6417	-0.00240697
5.3731	-14.6417	-0.00285012
5.44026	-14.6417	-0.00315867
5.50743	-14.6417	-0.00332633
5.57459	-14.6417	-0.00335615
5.64176	-14.6417	-0.0032598
5.70892	-14.6417	-0.00305624
5.77608	-14.6417	-0.00276991
5.84325	-14.6417	-0.00242851
5.91041	-14.6417	-0.00206064
5.97757	-14.6417	-0.00169354
6.04474	-14.6417	-0.00135091
6.1119	-14.6417	-0.00105121
6.17907	-14.6417	-0.000806497
6.24623	-14.6417	-0.000621736
6.31339	-14.6417	-0.000494879
6.38056	-14.6417	-0.000417489
6.44772	-14.6417	-0.000375937
6.51489	-14.6417	-0.000353032
6.58205	-14.6417	-0.000329944
6.64921	-14.6417	-0.000288245
6.71638	-14.6417	-0.000211892
6.78354	-14.6417	-8.89832e-05
6.8507	-14.6417	8.68653e-05
6.91787	-14.6417	0.000315643
6.98503	-14.6417	0.000590639
7.0522	-14.6417	0.000898728
7.11936	-14.6417	0.00122125
7.18652	-14.6417	0.00153535
7.25369	-14.6417	0.00181579
7.32085	-14.6417	0.00203691
7.38801	-14.6417	0.00217472
7.45518	-14.6417	0.0022089
7.52234	-14.6417	0.00212454
7.58951	-14.6417	0.00191346
7.65667	-14.6417	0.00157505
7.72383	-14.6417	0.0011165
7.791	-14.6417	0.000552463
7.85816	-14.6417	-9.58745e-05
7.92532	-14.6417	-0.000802206
7.99249	-14.6417	-0.00153691
8.05965	-14.6417	-0.00226908
8.12682	-14.6417	-0.00296867
8.19398	-14.6417	-0.00360845
8.26114	-14.6417	-0.00416585
8.32831	-14.6417	-0.0046243
8.39547	-14.6417	-0.00497409
8.46263	-14.6417	-0.00521277
8.5298	-14.6417	-0.00534481
8.59696	-14.6417	-0.00538088
8.66413	-14.6417	-0.00533655
8.73129	-14.6417	-0.00523068
8.79845	-14.6417	-0.00508357
8.86562	-14.6417	-0.00491512
8.93278	-14.6417	-0.00474298
8.99994	-14.6417	-0.00458108
9.06711	-14.6417	-0.00443847
9.13427	-14.6417	-0.00431867
9.20144	-14.6417	-0.00421952
9.2686	-14.6417	-0.00413369
9.33576	-14.6417	-0.0040495
9.40293	-14.6417	-0.00395238
9.47009	-14.6417	-0.00382645
9.53725	-14.6417	-0.00365637
9.60442	-14.6417	-0.00342916
9.67158	-14.6417	-0.00313581
9.73875	-14.6417	-0.00277266
9.80591	-14.6417	-0.00234224
9.87307	-14.6417	-0.00185367
9.94024	-14.6417	-0.00132241
10.0074	-14.6417	-0.000769506
10.0746	-14.6417	-0.00022028
10.1417	-14.6417	0.000297433
10.2089	-14.6417	0.000755298
10.2761	-14.6417	0.00112666
10.3432	-14.6417	0.00138867
10.4104	-14.6417	0.00152422
10.4775	-14.6417	0.00152351
10.5447	-14.6417	0.0013851
10.6119	-14.6417	0.00111634
10.679	-14.6417	0.000733244
10.7462	-14.6417	0.000259628
10.8134	-14.6417	-0.000274322
10.8805	-14.6417	-0.000833965
10.9477	-14.6417	-0.00138249
11.0149	-14.6417	-0.00188338
11.082	-14.6417	-0.00230294
11.1492	-14.6417	-0.00261256
11.2163	-14.6417	-0.00279072
11.2835	-14.6417	-0.00282445
11.3507	-14.6417	-0.00271021
11.4178	-14.6417	-0.00245408
11.485	-14.6417	-0.00207129
11.5522	-14.6417	-0.00158508
11.6193	-14.6417	-0.00102507
11.6865	-14.6417	-0.00042509
11.7537	-14.6417	0.000179127
11.8208	-14.6417	0.000752453
11.888	-14.6417	0.00126271
11.9551	-14.6417	0.00168277
12.0223	-14.6417	0.00199222
12.0895	-14.6417	0.00217849
12.1566	-14.6417	0.0022374
12.2238	-14.6417	0.002173
12.291	-14.6417	0.00199688
12.3581	-14.6417	0.00172687
12.4253	-14.6417	0.00138534
12.4925	-14.6417	0.000997234
12.5596	-14.6417	0.000587983
12.6268	-14.6417	0.000181451
12.694	-14.6417	-0.000201865
12.7611	-14.6417	-0.000546285
12.8283	-14.6417	-0.000841916
12.8954	-14.6417	-0.00108508
12.9626	-14.6417	-0.00127816
13.0298	-14.6417	-0.0014289
13.0969	-14.6417	-0.00154926
13.1641	-14.6417	-0.00165386
13.2313	-14.6417	-0.00175819
13.2984	-14.6417	-0.0018768
13.3656	-14.6417	-0.00202156
13.4328	-14.6417	-0.0022001
13.4999	-14.6417	-0.00241479
13.5671	-14.6417	-0.00266199
13.6342	-14.6417	-0.00293207
13.7014	-14.6417	-0.0032098
13.7686	-14.6417	-0.00347541
13.8357	-14.6417	-0.00370603
13.9029	-14.6417	-0.00387751
13.9701	-14.6417	-0.00396641
14.0372	-14.6417	-0.00395206
14.1044	-14.6417	-0.00381848
14.1716	-14.6417	-0.00355599
14.2387	-14.6417	-0.00316244
14.3059	-14.6417	-0.00264388
14.373	-14.6417	-0.00201464
14.4402	-14.6417	-0.00129684
14.5074	-14.6417	-0.000519244
14.5745	-14.6417	0.000284317
14.6417	-14.6417	0.00107697
14.7089	-14.6417	0.00182105
14.776	-14.6417	0.00248045
-14.776	-14.5745	0.00309509
-14.7089	-14.5745	0.00356419
-14.6417	-14.5745	0.00388119
-14.5745	-14.5745	0.00402934
-14.5074	-14.5745	0.00400052
-14.4402	-14.5745	0.0037957
-14.373	-14.5745	0.00342473
-14.3059	-14.5745	0.00290552
-14.2387	-14.5745	0.00226285
-14.1716	-14.5745	0.00152668
-14.1044	-14.5745	0.000730217
-14.0372	-14.5745	-9.2113e-05
-13.9701	-14.5745	-0.000906686
-13.9029	-14.5745	-0.00168254
-13.8357	-14.5745	-0.00239297
-13.7686	-14.5745	-0.00301666
-13.7014	-14.5745	-0.00353852
-13.6342	-14.5745	-0.00394991
-13.5671	-14.5745	-0.00424849
-13.4999	-14.5745	-0.00443766
-13.4328	-14.5745	-0.00452566
-13.3656	-14.5745	-0.00452441
-13.2984	-14.5745	-0.00444827
-13.2313	-14.5745	-0.00431273
-13.1641	-14.5745	-0.00413329
-13.0969	-14.5745	-0.0039244
-13.0298	-14.5745	-0.00369869
-12.9626	-14.5745	-0.00346656
-12.8954	-14.5745	-0.00323595
-12.8283	-14.5745	-0.00301242
-12.7611	-14.5745	-0.00279952
-12.694	-14.5745	-0.00259923
-12.6268	-14.5745	-0.00241251
-12.5596	-14.5745	-0.00223994
-12.4925	-14.5745	-0.00208212
-12.4253	-14.5745	-0.00194006
-12.3581	-14.5745	-0.00181534
-12.291	-14.5745	-0.00171002
-12.2238	-14.5745	-0.00162637
-12.1566	-14.5745	-0.00156643
-12.0895	-14.5745	-0.0015314
-12.0223	-14.5745	-0.00152103
-11.9551	-14.5745	-0.00153297
-11.888	-14.5745	-0.0015623
-11.8208	-14.5745	-0.00160121
-11.7537	-14.5745	-0.00163896
-11.6865	-14.5745	-0.00166216
-11.6193	-14.5745	-0.00165534
-11.5522	-14.5745	-0.0016019
-11.485	-14.5745	-0.00148524
-11.4178	-14.5745	-0.00129018
-11.3507	-14.5745	-0.00100437
-11.2835	-14.5745	-0.000619764
-11.2163	-14.5745	-0.000133891
-11.1492	-14.5745	0.000449136
-11.082	-14.5745	0.00111799
-11.0149	-14.5745	0.00185398
-10.9477	-14.5745	0.00263142
-10.8805	-14.5745	0.00341854
-10.8134	-14.5745	0.00417893
-10.7462	-14.5745	0.00487342
-10.679	-14.5745	0.00546232
-10.6119	-14.5745	0.00590784
-10.5447	-14.5745	0.00617657
-10.4775	-14.5745	0.00624185
-10.4104	-14.5745	0.00608578
-10.3432	-14.5745	0.00570086
-10.2761	-14.5745	0.00509095
-10.2089	-14.5745	0.00427159
-10.1417	-14.5745	0.00326959
-10.0746	-14.5745	0.00212186
-10.0074	-14.5745	0.000873616
-9.94024	-14.5745	-0.000424065
-9.87307	-14.5745	-0.00171703
-9.80591	-14.5745	-0.00295113
-9.73875	-14.5745	-0.00407536
-9.67158	-14.5745	-0.00504475
-9.60442	-14.5745	-0.00582304
-9.53725	-14.5745	-0.00638464
-9.47009	-14.5745	-0.0067161
-9.40293	-14.5745	-0.00681664
-9.33576	-14.5745	-0.00669799
-9.2686	-14.5745	-0.00638336
-9.20144	-14.5745	-0.00590574
-9.13427	-14.5745	-0.00530555
-9.06711	-14.5745	-0.00462787
-8.99994	-14.5745	-0.00391942
-8.93278	-14.5745	-0.00322551
-8.86562	-14.5745	-0.00258715
-8.79845	-14.5745	-0.00203852
-8.73129	-14.5745	-0.001605
-8.66413	-14.5745	-0.0013018
-8.59696	-14.5745	-0.0011334
-8.5298	-14.5745	-0.00109369
-8.46263	-14.5745	-0.00116684
-8.39547	-14.5745	-0.00132887
-8.32831	-14.5745	-0.00154967
-8.26114	-14.5745	-0.00179537
-8.19398	-14.5745	-0.00203096
-8.12682	-14.5745	-0.00222279
-8.05965	-14.5745	-0.00234093
-7.99249	-14.5745	-0.00236115
-7.92532	-14.5745	-0.00226637
-7.85816	-14.5745	-0.00204761
-7.791	-14.5745	-0.0017042
-7.72383	-14.5745	-0.00124346
-7.65667	-14.5745	-0.000679821
-7.58951	-14.5745	-3.34111e-05
-7.52234	-14.5745	0.000671615
-7.45518	-14.5745	0.00140896
-7.38801	-14.5745	0.00215212
-7.32085	-14.5745	0.00287609
-7.25369	-14.5745	0.00355897
-7.18652	-14.5745	0.00418299
-7.11936	-14.5745	0.0047353
-7.0522	-14.5745	0.00520809
-6.98503	-14.5745	0.00559835
-6.91787	-14.5745	0.00590723
-6.8507	-14.5745	0.006139
-6.78354	-14.5745	0.00629982
-6.71638	-14.5745	0.00639651
-6.64921	-14.5745	0.00643524
-6.58205	-14.5745	0.00642052
-6.51489	-14.5745	0.00635443
-6.44772	-14.5745	0.00623621
-6.38056	-14.5745	0.00606226
-6.31339	-14.5745	0.00582662
-6.24623	-14.5745	0.00552175
-6.17907	-14.5745	0.00513963
-6.1119	-14.5745	0.0046731
-6.04474	-14.5745	0.00411724
-5.97757	-14.5745	0.00347068
-5.91041	-14.5745	0.00273672
-5.84325	-14.5745	0.00192413
-5.77608	-14.5745	0.0010475
-5.70892	-14.5745	0.000127153
-5.64176	-14.5745	-0.000811496
-5.57459	-14.5745	-0.00173905
-5.50743	-14.5745	-0.00262367
-5.44026	-14.5745	-0.00343294
-5.3731	-14.5745	-0.00413591
-5.30594	-14.5745	-0.00470521
-5.23877	-14.5745	-0.00511899
-5.17161	-14.5745	-0.00536263
-5.10445	-14.5745	-0.00542998
-5.03728	-14.5745	-0.0053241
-4.97012	-14.5745	-0.00505734
-4.90295	-14.5745	-0.00465082
-4.83579	-14.5745	-0.0041333
-4.76863	-14.5745	-0.00353946
-4.70146	-14.5745	-0.00290773
-4.6343	-14.5745	-0.00227791
-4.56714	-14.5745	-0.00168859
-4.49997	-14.5745	-0.00117464
-4.43281	-14.5745	-0.000764967
-4.36564	-14.5745	-0.000480685
-4.29848	-14.5745	-0.000333796
-4.23132	-14.5745	-0.000326527
-4.16415	-14.5745	-0.000451351
-4.09699	-14.5745	-0.000691687
-4.02983	-14.5745	-0.00102323
-3.96266	-14.5745	-0.00141581
-3.8955	-14.5745	-0.00183565
-3.82833	-14.5745	-0.00224778
-3.76117	-14.5745	-0.00261862
-3.69401	-14.5745	-0.00291824
-3.62684	-14.5745	-0.00312246
-3.55968	-14.5745	-0.00321438
-3.49252	-14.5745	-0.00318535
-3.42535	-14.5745	-0.00303536
-3.35819	-14.5745	-0.00277271
-3.29102	-14.5745	-0.00241314
-3.22386	-14.5745	-0.00197833
-3.1567	-14.5745	-0.00149413
-3.08953	-14.5745	-0.000988463
-3.02237	-14.5745	-0.00048914
-2.95521	-14.5745	-2.18357e-05
-2.88804	-14.5745	0.000391723
-2.82088	-14.5745	0.000735156
-2.75371	-14.5745	0.000998327
-2.68655	-14.5745	0.00117768
-2.61939	-14.5745	0.00127603
-2.55222	-14.5745	0.00130176
-2.48506	-14.5745	0.00126763
-2.4179	-14.5745	0.00118924
-2.35073	-14.5745	0.00108327
-2.28357	-14.5745	0.000965727
-2.2164	-14.5745	0.000850317
-2.14924	-14.5745	0.00074711
-2.08208	-14.5745	0.000661602
-2.01491	-14.5745	0.000594269
-1.94775	-14.5745	0.000540659
-1.88059	-14.5745	0.000492018
-1.81342	-14.5745	0.000436378
-1.74626	-14.5745	0.00036004
-1.67909	-14.5745	0.000249288
-1.61193	-14.5745	9.21999e-05
-1.54477	-14.5745	-0.000119626
-1.4776	-14.5745	-0.00038959
-1.41044	-14.5745	-0.000715004
-1.34328	-14.5745	-0.00108652
-1.27611	-14.5745	-0.00148817
-1.20895	-14.5745	-0.00189794
-1.14178	-14.5745	-0.0022891
-1.07462	-14.5745	-0.0026319
-1.00746	-14.5745	-0.00289571
-0.940293	-14.5745	-0.00305148
-0.873129	-14.5745	-0.00307414
-0.805965	-14.5745	-0.00294491
-0.738801	-14.5745	-0.00265331
-0.671638	-14.5745	-0.00219858
-0.604474	-14.5745	-0.00159052
-0.53731	-14.5745	-0.000849594
-0.470146	-14.5745	-6.18762e-06
-0.402983	-14.5745	0.000900802
-0.335819	-14.5745	0.0018261
-0.268655	-14.5745	0.00272074
-0.201491	-14.5745	0.00353505
-0.134328	-14.5745	0.00422187
-0.0671638	-14.5745	0.00473966
0	-14.5745	0.0050553
0.0671638	-14.5745	0.00514644
0.134328	-14.5745	0.00500306
0.201491	-14.5745	0.00462839
0.268655	-14.5745	0.00403879
0.335819	-14.5745	0.00326286
0.402983	-14.5745	0.00233968
0.470146	-14.5745	0.00131638
0.53731	-14.5745	0.000245111
0.604474	-14.5745	-0.000820241
0.671638	-14.5745	-0.00182746
0.738801	-14.5745	-0.00272928
0.805965	-14.5745	-0.00348621
0.873129	-14.5745	-0.0040689
0.940293	-14.5745	-0.00445966
1.00746	-14.5745	-0.0046532
1.07462	-14.5745	-0.00465647
1.14178	-14.5745	-0.00448765
1.20895	-14.5745	-0.00417439
1.27611	-14.5745	-0.00375141
1.34328	-14.5745	-0.00325764
1.41044	-14.5745	-0.00273323
1.4776	-14.5745	-0.00221647
1.54477	-14.5745	-0.00174106
1.61193	-14.5745	-0.00133374
1.67909	-14.5745	-0.00101259
1.74626	-14.5745	-0.00078608
1.81342	-14.5745	-0.000652843
1.88059	-14.5745	-0.000602338
1.94775	-14.5745	-0.000616173
2.01491	-14.5745	-0.000670059
2.08208	-14.5745	-0.00073621
2.14924	-14.5745	-0.000785971
2.2164	-14.5745	-0.000792482
2.28357	-14.5745	-0.000733147
2.35073	-14.5745	-0.000591706
2.4179	-14.5745	-0.000359765
2.48506	-14.5745	-3.76407e-05
2.55222	-14.5745	0.000365533
2.61939	-14.5745	0.00083244
2.68655	-14.5745	0.00133891
2.75371	-14.5745	0.00185581
2.82088	-14.5745	0.00235141
2.88804	-14.5745	0.00279392
2.95521	-14.5745	0.00315407
3.02237	-14.5745	0.00340758
3.08953	-14.5745	0.00353712
3.1567	-14.5745	0.00353387
3.22386	-14.5745	0.00339829
3.29102	-14.5745	0.00314029
3.35819	-14.5745	0.00277855
3.42535	-14.5745	0.00233919
3.49252	-14.5745	0.0018539
3.55968	-14.5745	0.00135752
3.62684	-14.5745	0.000885458
3.69401	-14.5745	0.000471023
3.76117	-14.5745	0.000142898
3.82833	-14.5745	-7.70225e-05
3.8955	-14.5745	-0.000175288
3.96266	-14.5745	-0.000147903
4.02983	-14.5745	-6.19049e-07
4.09699	-14.5745	0.000251508
4.16415	-14.5745	0.00058527
4.23132	-14.5745	0.000971061
4.29848	-14.5745	0.00137511
4.36564	-14.5745	0.00176203
4.43281	-14.5745	0.00209744
4.49997	-14.5745	0.0023505
4.56714	-14.5745	0.00249622
4.6343	-14.5745	0.00251722
4.70146	-14.5745	0.00240493
4.76863	-14.5745	0.00216021
4.83579	-14.5745	0.00179311
4.90295	-14.5745	0.00132208
4.97012	-14.5745	0.00077251
5.03728	-14.5745	0.000174808
5.10445	-14.5745	-0.000437865
5.17161	-14.5745	-0.001032
5.23877	-14.5745	-0.00157612
5.30594	-14.5745	-0.00204292
5.3731	-14.5745	-0.00241104
5.44026	-14.5745	-0.00266638
5.50743	-14.5745	-0.0028027
5.57459	-14.5745	-0.00282177
5.64176	-14.5745	-0.00273275
5.70892	-14.5745	-0.00255109
5.77608	-14.5745	-0.00229702
5.84325	-14.5745	-0.00199366
5.91041	-14.5745	-0.00166506
5.97757	-14.5745	-0.00133417
6.04474	-14.5745	-0.0010211
6.1119	-14.5745	-0.000741671
6.17907	-14.5745	-0.00050635
6.24623	-14.5745	-0.000319787
6.31339	-14.5745	-0.000180846
6.38056	-14.5745	-8.31765e-05
6.44772	-14.5745	-1.62447e-05
6.51489	-14.5745	3.3273e-05
6.58205	-14.5745	7.98629e-05
6.64921	-14.5745	0.000137466
6.71638	-14.5745	0.000217843
6.78354	-14.5745	0.000329153
6.8507	-14.5745	0.000474889
6.91787	-14.5745	0.000653242
6.98503	-14.5745	0.000856977
7.0522	-14.5745	0.00107381
7.11936	-14.5745	0.0012873
7.18652	-14.5745	0.00147809
7.25369	-14.5745	0.00162553
7.32085	-14.5745	0.00170941
7.38801	-14.5745	0.00171174
7.45518	-14.5745	0.00161839
7.52234	-14.5745	0.00142047
7.58951	-14.5745	0.00111531
7.65667	-14.5745	0.000706936
7.72383	-14.5745	0.000206049
7.791	-14.5745	-0.000370525
7.85816	-14.5745	-0.0010009
7.92532	-14.5745	-0.0016596
7.99249	-14.5745	-0.00231928
8.05965	-14.5745	-0.00295267
8.12682	-14.5745	-0.00353448
8.19398	-14.5745	-0.00404312
8.26114	-14.5745	-0.00446217
8.32831	-14.5745	-0.00478142
8.39547	-14.5745	-0.00499738
8.46263	-14.5745	-0.00511331
8.5298	-14.5745	-0.00513863
8.59696	-14.5745	-0.0050879
8.66413	-14.5745	-0.00497937
8.73129	-14.5745	-0.00483329
8.79845	-14.5745	-0.00466995
8.86562	-14.5745	-0.00450797
8.93278	-14.5745	-0.00436253
8.99994	-14.5745	-0.00424411
9.06711	-14.5745	-0.00415756
9.13427	-14.5745	-0.0041017
9.20144	-14.5745	-0.00406958
9.2686	-14.5745	-0.00404911
9.33576	-14.5745	-0.00402434
9.40293	-14.5745	-0.00397702
9.47009	-14.5745	-0.00388851
9.53725	-14.5745	-0.00374168
9.60442	-14.5745	-0.00352287
9.67158	-14.5745	-0.0032235
9.73875	-14.5745	-0.00284136
9.80591	-14.5745	-0.00238139
9.87307	-14.5745	-0.00185588
9.94024	-14.5745	-0.001284
10.0074	-14.5745	-0.000690821
10.0746	-14.5745	-0.000105693
10.1417	-14.5745	0.000439724
10.2089	-14.5745	0.000913755
10.2761	-14.5745	0.0012871
10.3432	-14.5745	0.00153516
10.4104	-14.5745	0.00164005
10.4775	-14.5745	0.00159228
10.5447	-14.5745	0.00139179
10.6119	-14.5745	0.00104834
10.679	-14.5745	0.000581222
10.7462	-14.5745	1.82345e-05
10.8134	-14.5745	-0.000605948
10.8805	-14.5745	-0.00125196
10.9477	-14.5745	-0.00187831
11.0149	-14.5745	-0.00244413
11.082	-14.5745	-0.00291191
11.1492	-14.5745	-0.00325009
11.2163	-14.5745	-0.00343518
11.2835	-14.5745	-0.00345338
11.3507	-14.5745	-0.00330156
11.4178	-14.5745	-0.00298743
11.485	-14.5745	-0.00252901
11.5522	-14.5745	-0.00195338
11.6193	-14.5745	-0.0012948
11.6865	-14.5745	-0.000592345
11.7537	-14.5745	0.000112734
11.8208	-14.5745	0.000779803
11.888	-14.5745	0.00137153
11.9551	-14.5745	0.00185627
12.0223	-14.5745	0.00221004
12.0895	-14.5745	0.00241785
12.1566	-14.5745	0.00247443
12.2238	-14.5745	0.00238413
12.291	-14.5745	0.00216028
12.3581	-14.5745	0.00182378
12.4253	-14.5745	0.00140126
12.4925	-14.5745	0.000922873
12.5596	-14.5745	0.00041992
12.6268	-14.5745	-7.75554e-05
12.694	-14.5745	-0.000542927
12.7611	-14.5745	-0.000954809
12.8283	-14.5745	-0.00129838
12.8954	-14.5745	-0.00156611
12.9626	-14.5745	-0.00175787
13.0298	-14.5745	-0.00188043
13.0969	-14.5745	-0.00194632
13.1641	-14.5745	-0.00197231
13.2313	-14.5745	-0.00197755
13.2984	-14.5745	-0.00198146
13.3656	-14.5745	-0.00200175
13.4328	-14.5745	-0.00205257
13.4999	-14.5745	-0.00214294
13.5671	-14.5745	-0.00227577
13.6342	-14.5745	-0.00244733
13.7014	-14.5745	-0.00264735
13.7686	-14.5745	-0.00285972
13.8357	-14.5745	-0.00306375
13.9029	-14.5745	-0.00323579
13.9701	-14.5745	-0.00335121
14.0372	-14.5745	-0.00338656
14.1044	-14.5745	-0.00332164
14.1716	-14.5745	-0.00314138
14.2387	-14.5745	-0.00283748
14.3059	-14.5745	-0.00240941
14.373	-14.5745	-0.001865
14.4402	-14.5745	-0.00122032
14.5074	-14.5745	-0.000499006
14.5745	-14.5745	0.000269018
14.6417	-14.5745	0.00104926
14.7089	-14.5745	0.00180477
14.776	-14.5745	0.00249838
-14.776	-14.5074	0.00322393
-14.7089	-14.5074	0.00374215
-14.6417	-14.5074	0.00411872
-14.5745	-14.5074	0.00433146
-14.5074	-14.5074	0.0043664
-14.4402	-14.5074	0.00421853
-14.373	-14.5074	0.00389208
-14.3059	-14.5074	0.00340008
-14.2387	-14.5074	0.00276351
-14.1716	-14.5074	0.00200988
-14.1044	-14.5074	0.00117153
-14.0372	-14.5074	0.000283653
-13.9701	-14.5074	-0.000617744
-13.9029	-14.5074	-0.00149782
-13.8357	-14.5074	-0.00232472
-13.7686	-14.5074	-0.00307108
-13.7014	-14.5074	-0.00371516
-13.6342	-14.5074	-0.00424158
-13.5671	-14.5074	-0.00464158
-13.4999	-14.5074	-0.00491285
-13.4328	-14.5074	-0.00505905
-13.3656	-14.5074	-0.00508893
-13.2984	-14.5074	-0.00501532
-13.2313	-14.5074	-0.00485394
-13.1641	-14.5074	-0.00462219
-13.0969	-14.5074	-0.0043381
-13.0298	-14.5074	-0.00401926
-12.9626	-14.5074	-0.00368209
-12.8954	-14.5074	-0.00334125
-12.8283	-14.5074	-0.00300932
-12.7611	-14.5074	-0.00269667
-12.694	-14.5074	-0.00241152
-12.6268	-14.5074	-0.00216012
-12.5596	-14.5074	-0.00194698
-12.4925	-14.5074	-0.00177515
-12.4253	-14.5074	-0.00164645
-12.3581	-14.5074	-0.00156154
-12.291	-14.5074	-0.00152
-12.2238	-14.5074	-0.00152022
-12.1566	-14.5074	-0.00155923
-12.0895	-14.5074	-0.00163244
-12.0223	-14.5074	-0.00173339
-11.9551	-14.5074	-0.00185356
-11.888	-14.5074	-0.00198219
-11.8208	-14.5074	-0.00210644
-11.7537	-14.5074	-0.00221152
-11.6865	-14.5074	-0.00228128
-11.6193	-14.5074	-0.00229889
-11.5522	-14.5074	-0.00224778
-11.485	-14.5074	-0.00211275
-11.4178	-14.5074	-0.00188124
-11.3507	-14.5074	-0.0015445
-11.2835	-14.5074	-0.00109879
-11.2163	-14.5074	-0.000546362
-11.1492	-14.5074	0.000103905
-11.082	-14.5074	0.000836153
-11.0149	-14.5074	0.00162769
-10.9477	-14.5074	0.0024496
-10.8805	-14.5074	0.00326782
-10.8134	-14.5074	0.00404468
-10.7462	-14.5074	0.00474079
-10.679	-14.5074	0.00531723
-10.6119	-14.5074	0.00573785
-10.5447	-14.5074	0.00597159
-10.4775	-14.5074	0.00599459
-10.4104	-14.5074	0.00579199
-10.3432	-14.5074	0.00535932
-10.2761	-14.5074	0.00470323
-10.2089	-14.5074	0.00384166
-10.1417	-14.5074	0.00280319
-10.0746	-14.5074	0.00162589
-10.0074	-14.5074	0.000355401
-9.94024	-14.5074	-0.000957405
-9.87307	-14.5074	-0.00225919
-9.80591	-14.5074	-0.00349706
-9.73875	-14.5074	-0.00462156
-9.67158	-14.5074	-0.00558942
-9.60442	-14.5074	-0.00636593
-9.53725	-14.5074	-0.00692689
-9.47009	-14.5074	-0.00725978
-9.40293	-14.5074	-0.00736431
-9.33576	-14.5074	-0.00725209
-9.2686	-14.5074	-0.00694569
-9.20144	-14.5074	-0.00647689
-9.13427	-14.5074	-0.00588446
-9.06711	-14.5074	-0.00521153
-8.99994	-14.5074	-0.00450271
-8.93278	-14.5074	-0.00380122
-8.86562	-14.5074	-0.00314617
-8.79845	-14.5074	-0.00257021
-8.73129	-14.5074	-0.0020977
-8.66413	-14.5074	-0.00174345
-8.59696	-14.5074	-0.00151224
-8.5298	-14.5074	-0.00139895
-8.46263	-14.5074	-0.00138947
-8.39547	-14.5074	-0.00146211
-8.32831	-14.5074	-0.00158953
-8.26114	-14.5074	-0.001741
-8.19398	-14.5074	-0.0018848
-8.12682	-14.5074	-0.00199055
-8.05965	-14.5074	-0.0020314
-7.99249	-14.5074	-0.0019858
-7.92532	-14.5074	-0.00183887
-7.85816	-14.5074	-0.00158315
-7.791	-14.5074	-0.00121882
-7.72383	-14.5074	-0.000753285
-7.65667	-14.5074	-0.000200337
-7.58951	-14.5074	0.00042121
-7.52234	-14.5074	0.00108911
-7.45518	-14.5074	0.00177947
-7.38801	-14.5074	0.0024685
-7.32085	-14.5074	0.00313415
-7.25369	-14.5074	0.00375747
-7.18652	-14.5074	0.00432362
-7.11936	-14.5074	0.00482238
-7.0522	-14.5074	0.00524829
-6.98503	-14.5074	0.00560029
-6.91787	-14.5074	0.00588097
-6.8507	-14.5074	0.00609556
-6.78354	-14.5074	0.00625069
-6.71638	-14.5074	0.00635315
-6.64921	-14.5074	0.00640863
-6.58205	-14.5074	0.00642077
-6.51489	-14.5074	0.00639041
-6.44772	-14.5074	0.0063153
-6.38056	-14.5074	0.00619014
-6.31339	-14.5074	0.00600713
-6.24623	-14.5074	0.00575679
-6.17907	-14.5074	0.00542917
-6.1119	-14.5074	0.0050152
-6.04474	-14.5074	0.00450815
-5.97757	-14.5074	0.00390495
-5.91041	-14.5074	0.00320739
-5.84325	-14.5074	0.00242293
-5.77608	-14.5074	0.0015651
-5.70892	-14.5074	0.000653449
-5.64176	-14.5074	-0.000287081
-5.57459	-14.5074	-0.00122724
-5.50743	-14.5074	-0.002135
-5.44026	-14.5074	-0.00297741
-5.3731	-14.5074	-0.00372267
-5.30594	-14.5074	-0.00434223
-5.23877	-14.5074	-0.00481282
-5.17161	-14.5074	-0.00511818
-5.10445	-14.5074	-0.00525038
-5.03728	-14.5074	-0.00521061
-4.97012	-14.5074	-0.00500938
-4.90295	-14.5074	-0.0046661
-4.83579	-14.5074	-0.00420796
-4.76863	-14.5074	-0.00366835
-4.70146	-14.5074	-0.00308475
-4.6343	-14.5074	-0.00249633
-4.56714	-14.5074	-0.00194147
-4.49997	-14.5074	-0.00145515
-4.43281	-14.5074	-0.00106677
-4.36564	-14.5074	-0.00079817
-4.29848	-14.5074	-0.000662298
-4.23132	-14.5074	-0.000662402
-4.16415	-14.5074	-0.000791968
-4.09699	-14.5074	-0.00103531
-4.02983	-14.5074	-0.00136878
-3.96266	-14.5074	-0.00176259
-3.8955	-14.5074	-0.00218295
-3.82833	-14.5074	-0.00259451
-3.76117	-14.5074	-0.00296289
-3.69401	-14.5074	-0.00325706
-3.62684	-14.5074	-0.00345144
-3.55968	-14.5074	-0.00352757
-3.49252	-14.5074	-0.00347524
-3.42535	-14.5074	-0.00329298
-3.35819	-14.5074	-0.00298793
-3.29102	-14.5074	-0.00257505
-3.22386	-14.5074	-0.00207585
-3.1567	-14.5074	-0.0015166
-3.08953	-14.5074	-0.000926372
-3.02237	-14.5074	-0.000334834
-2.95521	-14.5074	0.000229815
-2.88804	-14.5074	0.000742744
-2.82088	-14.5074	0.00118403
-2.75371	-14.5074	0.00153972
-2.68655	-14.5074	0.00180239
-2.61939	-14.5074	0.00197117
-2.55222	-14.5074	0.00205112
-2.48506	-14.5074	0.00205231
-2.4179	-14.5074	0.00198841
-2.35073	-14.5074	0.0018751
-2.28357	-14.5074	0.00172841
-2.2164	-14.5074	0.00156307
-2.14924	-14.5074	0.0013912
-2.08208	-14.5074	0.00122123
-2.01491	-14.5074	0.00105727
-1.94775	-14.5074	0.000899071
-1.88059	-14.5074	0.00074232
-1.81342	-14.5074	0.000579528
-1.74626	-14.5074	0.000401218
-1.67909	-14.5074	0.000197407
-1.61193	-14.5074	-4.08038e-05
-1.54477	-14.5074	-0.000319668
-1.4776	-14.5074	-0.000641418
-1.41044	-14.5074	-0.00100322
-1.34328	-14.5074	-0.00139658
-1.27611	-14.5074	-0.00180726
-1.20895	-14.5074	-0.00221575
-1.14178	-14.5074	-0.00259836
-1.07462	-14.5074	-0.00292864
-1.00746	-14.5074	-0.0031794
-0.940293	-14.5074	-0.00332474
-0.873129	-14.5074	-0.00334237
-0.805965	-14.5074	-0.00321564
-0.738801	-14.5074	-0.00293544
-0.671638	-14.5074	-0.00250152
-0.604474	-14.5074	-0.00192332
-0.53731	-14.5074	-0.0012201
-0.470146	-14.5074	-0.000420318
-0.402983	-14.5074	0.00043961
-0.335819	-14.5074	0.00131728
-0.268655	-14.5074	0.00216672
-0.201491	-14.5074	0.00294121
-0.134328	-14.5074	0.00359624
-0.0671638	-14.5074	0.0040924
0	-14.5074	0.00439812
0.0671638	-14.5074	0.00449183
0.134328	-14.5074	0.00436355
0.201491	-14.5074	0.0040158
0.268655	-14.5074	0.00346355
0.335819	-14.5074	0.0027335
0.402983	-14.5074	0.00186247
0.470146	-14.5074	0.000895102
0.53731	-14.5074	-0.000118858
0.604474	-14.5074	-0.00112774
0.671638	-14.5074	-0.00208118
0.738801	-14.5074	-0.00293321
0.805965	-14.5074	-0.00364511
0.873129	-14.5074	-0.00418767
0.940293	-14.5074	-0.00454275
[truncated: 192,482 more rows]

## Sheet: sqz_sim
gamma_r	gamma_im	W
-4	-4	-1.33059e-05
-3.98182	-4	-1.30781e-05
-3.96364	-4	-1.28177e-05
-3.94545	-4	-1.25288e-05
-3.92727	-4	-1.22151e-05
-3.90909	-4	-1.18805e-05
-3.89091	-4	-1.15286e-05
-3.87273	-4	-1.11625e-05
-3.85455	-4	-1.07854e-05
-3.83636	-4	-1.04e-05
-3.81818	-4	-1.00086e-05
-3.8	-4	-9.61325e-06
-3.78182	-4	-9.21566e-06
-3.76364	-4	-8.81717e-06
-3.74545	-4	-8.41882e-06
-3.72727	-4	-8.02136e-06
-3.70909	-4	-7.62527e-06
-3.69091	-4	-7.2308e-06
-3.67273	-4	-6.83804e-06
-3.65455	-4	-6.4469e-06
-3.63636	-4	-6.05721e-06
-3.61818	-4	-5.66874e-06
-3.6	-4	-5.28124e-06
-3.58182	-4	-4.8945e-06
-3.56364	-4	-4.50835e-06
-3.54545	-4	-4.12273e-06
-3.52727	-4	-3.73769e-06
-3.50909	-4	-3.35343e-06
-3.49091	-4	-2.97032e-06
-3.47273	-4	-2.58891e-06
-3.45455	-4	-2.2099e-06
-3.43636	-4	-1.83421e-06
-3.41818	-4	-1.46292e-06
-3.4	-4	-1.09725e-06
-3.38182	-4	-7.38615e-07
-3.36364	-4	-3.8852e-07
-3.34545	-4	-4.85929e-08
-3.32727	-4	2.79464e-07
-3.30909	-4	5.93901e-07
-3.29091	-4	8.92947e-07
-3.27273	-4	1.17485e-06
-3.25455	-4	1.4379e-06
-3.23636	-4	1.68046e-06
-3.21818	-4	1.90102e-06
-3.2	-4	2.09819e-06
-3.18182	-4	2.27075e-06
-3.16364	-4	2.41767e-06
-3.14545	-4	2.53813e-06
-3.12727	-4	2.63156e-06
-3.10909	-4	2.6976e-06
-3.09091	-4	2.73617e-06
-3.07273	-4	2.74745e-06
-3.05455	-4	2.73188e-06
-3.03636	-4	2.69017e-06
-3.01818	-4	2.62329e-06
-3	-4	2.53246e-06
-2.98182	-4	2.41915e-06
-2.96364	-4	2.28504e-06
-2.94545	-4	2.13205e-06
-2.92727	-4	1.96225e-06
-2.90909	-4	1.77788e-06
-2.89091	-4	1.58133e-06
-2.87273	-4	1.37509e-06
-2.85455	-4	1.16173e-06
-2.83636	-4	9.43845e-07
-2.81818	-4	7.24079e-07
-2.8	-4	5.05037e-07
-2.78182	-4	2.8928e-07
-2.76364	-4	7.92868e-08
-2.74545	-4	-1.22572e-07
-2.72727	-4	-3.14069e-07
-2.70909	-4	-4.93143e-07
-2.69091	-4	-6.57926e-07
-2.67273	-4	-8.06764e-07
-2.65455	-4	-9.3824e-07
-2.63636	-4	-1.05119e-06
-2.61818	-4	-1.1447e-06
-2.6	-4	-1.21816e-06
-2.58182	-4	-1.2712e-06
-2.56364	-4	-1.30377e-06
-2.54545	-4	-1.31608e-06
-2.52727	-4	-1.3086e-06
-2.50909	-4	-1.28209e-06
-2.49091	-4	-1.23753e-06
-2.47273	-4	-1.17615e-06
-2.45455	-4	-1.09939e-06
-2.43636	-4	-1.00887e-06
-2.41818	-4	-9.06369e-07
-2.4	-4	-7.938e-07
-2.38182	-4	-6.7318e-07
-2.36364	-4	-5.46596e-07
-2.34545	-4	-4.16174e-07
-2.32727	-4	-2.84044e-07
-2.30909	-4	-1.52312e-07
-2.29091	-4	-2.30278e-08
-2.27273	-4	1.01848e-07
-2.25455	-4	2.20472e-07
-2.23636	-4	3.31139e-07
-2.21818	-4	4.32318e-07
-2.2	-4	5.22661e-07
-2.18182	-4	6.01036e-07
-2.16364	-4	6.66533e-07
-2.14545	-4	7.18485e-07
-2.12727	-4	7.56479e-07
-2.10909	-4	7.80363e-07
-2.09091	-4	7.90258e-07
-2.07273	-4	7.86563e-07
-2.05455	-4	7.69957e-07
-2.03636	-4	7.41413e-07
-2.01818	-4	7.02198e-07
-2	-4	6.53882e-07
-1.98182	-4	5.98354e-07
-1.96364	-4	5.37833e-07
-1.94545	-4	4.74893e-07
-1.92727	-4	4.12495e-07
-1.90909	-4	3.54024e-07
-1.89091	-4	3.03345e-07
-1.87273	-4	2.6487e-07
-1.85455	-4	2.43646e-07
-1.83636	-4	2.45461e-07
-1.81818	-4	2.76983e-07
-1.8	-4	3.4592e-07
-1.78182	-4	4.61217e-07
-1.76364	-4	6.33296e-07
-1.74545	-4	8.74339e-07
-1.72727	-4	1.19861e-06
-1.70909	-4	1.62287e-06
-1.69091	-4	2.16679e-06
-1.67273	-4	2.85351e-06
-1.65455	-4	3.7102e-06
-1.63636	-4	4.76879e-06
-1.61818	-4	6.0667e-06
-1.6	-4	7.64773e-06
-1.58182	-4	9.56303e-06
-1.56364	-4	1.18722e-05
-1.54545	-4	1.46445e-05
-1.52727	-4	1.796e-05
-1.50909	-4	2.19115e-05
-1.49091	-4	2.66054e-05
-1.47273	-4	3.21641e-05
-1.45455	-4	3.87273e-05
-1.43636	-4	4.64541e-05
-1.41818	-4	5.55253e-05
-1.4	-4	6.61451e-05
-1.38182	-4	7.85438e-05
-1.36364	-4	9.29797e-05
-1.34545	-4	0.000109742
-1.32727	-4	0.000129152
-1.30909	-4	0.000151568
-1.29091	-4	0.000177385
-1.27273	-4	0.000207037
-1.25455	-4	0.000241003
-1.23636	-4	0.000279803
-1.21818	-4	0.000324007
-1.2	-4	0.000374229
-1.18182	-4	0.000431134
-1.16364	-4	0.000495437
-1.14545	-4	0.000567904
-1.12727	-4	0.000649349
-1.10909	-4	0.000740639
-1.09091	-4	0.000842689
-1.07273	-4	0.000956459
-1.05455	-4	0.00108296
-1.03636	-4	0.00122323
-1.01818	-4	0.00137836
-1	-4	0.00154947
-0.981818	-4	0.0017377
-0.963636	-4	0.0019442
-0.945455	-4	0.00217017
-0.927273	-4	0.00241676
-0.909091	-4	0.00268516
-0.890909	-4	0.00297651
-0.872727	-4	0.00329194
-0.854545	-4	0.00363253
-0.836364	-4	0.00399931
-0.818182	-4	0.00439324
-0.8	-4	0.0048152
-0.781818	-4	0.00526598
-0.763636	-4	0.00574623
-0.745455	-4	0.00625651
-0.727273	-4	0.00679722
-0.709091	-4	0.00736859
-0.690909	-4	0.00797072
-0.672727	-4	0.00860348
-0.654545	-4	0.00926656
-0.636364	-4	0.00995945
-0.618182	-4	0.0106814
-0.6	-4	0.0114315
-0.581818	-4	0.0122084
-0.563636	-4	0.0130108
-0.545455	-4	0.0138369
-0.527273	-4	0.0146848
-0.509091	-4	0.0155523
-0.490909	-4	0.016437
-0.472727	-4	0.0173362
-0.454545	-4	0.0182469
-0.436364	-4	0.0191661
-0.418182	-4	0.0200905
-0.4	-4	0.0210165
-0.381818	-4	0.0219405
-0.363636	-4	0.0228586
-0.345455	-4	0.0237669
-0.327273	-4	0.0246614
-0.309091	-4	0.025538
-0.290909	-4	0.0263925
-0.272727	-4	0.0272208
-0.254545	-4	0.0280188
-0.236364	-4	0.0287825
-0.218182	-4	0.0295078
-0.2	-4	0.0301911
-0.181818	-4	0.0308285
-0.163636	-4	0.0314167
-0.145455	-4	0.0319523
-0.127273	-4	0.0324325
-0.109091	-4	0.0328545
-0.0909091	-4	0.0332159
-0.0727273	-4	0.0335146
-0.0545455	-4	0.0337489
-0.0363636	-4	0.0339175
-0.0181818	-4	0.0340194
0	-4	0.0340539
0.0181818	-4	0.0340209
0.0363636	-4	0.0339206
0.0545455	-4	0.0337535
0.0727273	-4	0.0335207
0.0909091	-4	0.0332234
0.109091	-4	0.0328634
0.127273	-4	0.0324428
0.145455	-4	0.031964
0.163636	-4	0.0314296
0.181818	-4	0.0308426
0.2	-4	0.0302063
0.218182	-4	0.0295242
0.236364	-4	0.0287998
0.254545	-4	0.0280371
0.272727	-4	0.0272399
0.290909	-4	0.0264124
0.309091	-4	0.0255585
0.327273	-4	0.0246826
0.345455	-4	0.0237886
0.363636	-4	0.0228806
0.381818	-4	0.0219628
0.4	-4	0.0210391
0.418182	-4	0.0201132
0.436364	-4	0.0191889
0.454545	-4	0.0182696
0.472727	-4	0.0173587
0.490909	-4	0.0164594
0.509091	-4	0.0155745
0.527273	-4	0.0147066
0.545455	-4	0.0138583
0.563636	-4	0.0130318
0.581818	-4	0.0122289
0.6	-4	0.0114514
0.618182	-4	0.0107008
0.636364	-4	0.00997825
0.654545	-4	0.00928471
0.672727	-4	0.00862096
0.690909	-4	0.00798752
0.709091	-4	0.00738469
0.727273	-4	0.0068126
0.745455	-4	0.00627117
0.763636	-4	0.00576017
0.781818	-4	0.0052792
0.8	-4	0.00482772
0.818182	-4	0.00440506
0.836364	-4	0.00401044
0.854545	-4	0.00364299
0.872727	-4	0.00330174
0.890909	-4	0.00298568
0.909091	-4	0.00269371
0.927273	-4	0.00242473
0.945455	-4	0.00217757
0.963636	-4	0.00195106
0.981818	-4	0.00174403
1	-4	0.00155532
1.01818	-4	0.00138374
1.03636	-4	0.00122817
1.05455	-4	0.00108748
1.07273	-4	0.000960585
1.09091	-4	0.000846446
1.10909	-4	0.000744051
1.12727	-4	0.000652438
1.14545	-4	0.000570691
1.16364	-4	0.000497945
1.18182	-4	0.000433383
1.2	-4	0.000376238
1.21818	-4	0.000325795
1.23636	-4	0.000281389
1.25455	-4	0.000242403
1.27273	-4	0.000208269
1.29091	-4	0.000178463
1.30909	-4	0.000152507
1.32727	-4	0.000129966
1.34545	-4	0.000110444
1.36364	-4	9.35826e-05
1.38182	-4	7.90588e-05
1.4	-4	6.65831e-05
1.41818	-4	5.58962e-05
1.43636	-4	4.67672e-05
1.45455	-4	3.89911e-05
1.47273	-4	3.23864e-05
1.49091	-4	2.67931e-05
1.50909	-4	2.20709e-05
1.52727	-4	1.80967e-05
1.54545	-4	1.47632e-05
1.56364	-4	1.19772e-05
1.58182	-4	9.65788e-06
1.6	-4	7.73532e-06
1.61818	-4	6.14939e-06
1.63636	-4	4.84838e-06
1.65455	-4	3.78799e-06
1.67273	-4	2.93037e-06
1.69091	-4	2.24317e-06
1.70909	-4	1.69888e-06
1.72727	-4	1.27405e-06
1.74545	-4	9.48758e-07
1.76364	-4	7.06057e-07
1.78182	-4	5.31533e-07
1.8	-4	4.12909e-07
1.81818	-4	3.39716e-07
1.83636	-4	3.03e-07
1.85455	-4	2.95092e-07
1.87273	-4	3.09395e-07
1.89091	-4	3.40221e-07
1.90909	-4	3.82654e-07
1.92727	-4	4.32429e-07
1.94545	-4	4.85848e-07
1.96364	-4	5.39698e-07
1.98182	-4	5.91202e-07
2	-4	6.37964e-07
2.01818	-4	6.7794e-07
2.03636	-4	7.09409e-07
2.05455	-4	7.30952e-07
2.07273	-4	7.4144e-07
2.09091	-4	7.4002e-07
2.10909	-4	7.26106e-07
2.12727	-4	6.99374e-07
2.14545	-4	6.59753e-07
2.16364	-4	6.07419e-07
2.18182	-4	5.42783e-07
2.2	-4	4.6649e-07
2.21818	-4	3.79401e-07
2.23636	-4	2.8258e-07
2.25455	-4	1.77284e-07
2.27273	-4	6.49412e-08
2.29091	-4	-5.28687e-08
2.30909	-4	-1.74435e-07
2.32727	-4	-2.9794e-07
2.34545	-4	-4.21487e-07
2.36364	-4	-5.43126e-07
2.38182	-4	-6.60881e-07
2.4	-4	-7.72784e-07
2.41818	-4	-8.76899e-07
2.43636	-4	-9.71355e-07
2.45455	-4	-1.05438e-06
2.47273	-4	-1.12431e-06
2.49091	-4	-1.17964e-06
2.50909	-4	-1.21904e-06
2.52727	-4	-1.24138e-06
2.54545	-4	-1.24571e-06
2.56364	-4	-1.23137e-06
2.58182	-4	-1.19789e-06
2.6	-4	-1.14509e-06
2.61818	-4	-1.07303e-06
2.63636	-4	-9.82064e-07
2.65455	-4	-8.7278e-07
2.67273	-4	-7.46038e-07
2.69091	-4	-6.02949e-07
2.70909	-4	-4.44859e-07
2.72727	-4	-2.7334e-07
2.74545	-4	-9.0167e-08
2.76364	-4	1.027e-07
2.78182	-4	3.03139e-07
2.8	-4	5.08898e-07
2.81818	-4	7.17612e-07
2.83636	-4	9.26841e-07
2.85455	-4	1.1341e-06
2.87273	-4	1.33687e-06
2.89091	-4	1.53267e-06
2.90909	-4	1.71905e-06
2.92727	-4	1.89361e-06
2.94545	-4	2.0541e-06
2.96364	-4	2.19835e-06
2.98182	-4	2.32437e-06
3	-4	2.43034e-06
3.01818	-4	2.51464e-06
3.03636	-4	2.57587e-06
3.05455	-4	2.61286e-06
3.07273	-4	2.62466e-06
3.09091	-4	2.6106e-06
3.10909	-4	2.57027e-06
3.12727	-4	2.50348e-06
3.14545	-4	2.41033e-06
3.16364	-4	2.29116e-06
3.18182	-4	2.14652e-06
3.2	-4	1.97723e-06
3.21818	-4	1.78427e-06
3.23636	-4	1.56883e-06
3.25455	-4	1.33227e-06
3.27273	-4	1.07605e-06
3.29091	-4	8.01782e-07
3.30909	-4	5.11116e-07
3.32727	-4	2.0577e-07
3.34545	-4	-1.12531e-07
3.36364	-4	-4.42074e-07
3.38182	-4	-7.81197e-07
3.4	-4	-1.12831e-06
3.41818	-4	-1.48193e-06
3.43636	-4	-1.8407e-06
3.45455	-4	-2.2034e-06
3.47273	-4	-2.56899e-06
3.49091	-4	-2.93659e-06
3.50909	-4	-3.3055e-06
3.52727	-4	-3.6752e-06
3.54545	-4	-4.04537e-06
3.56364	-4	-4.41582e-06
3.58182	-4	-4.78654e-06
3.6	-4	-5.15762e-06
3.61818	-4	-5.52928e-06
3.63636	-4	-5.90178e-06
3.65455	-4	-6.27543e-06
3.67273	-4	-6.65052e-06
3.69091	-4	-7.02731e-06
3.70909	-4	-7.40596e-06
3.72727	-4	-7.78648e-06
3.74545	-4	-8.16873e-06
3.76364	-4	-8.55234e-06
3.78182	-4	-8.93669e-06
3.8	-4	-9.32087e-06
3.81818	-4	-9.70366e-06
3.83636	-4	-1.00835e-05
3.85455	-4	-1.04586e-05
3.87273	-4	-1.08266e-05
3.89091	-4	-1.1185e-05
3.90909	-4	-1.15309e-05
3.92727	-4	-1.18611e-05
3.94545	-4	-1.21722e-05
3.96364	-4	-1.24606e-05
3.98182	-4	-1.27225e-05
4	-4	-1.29538e-05
-4	-3.98182	-1.35492e-05
-3.98182	-3.98182	-1.32773e-05
-3.96364	-3.98182	-1.29796e-05
-3.94545	-3.98182	-1.26599e-05
-3.92727	-3.98182	-1.23224e-05
-3.90909	-3.98182	-1.19705e-05
-3.89091	-3.98182	-1.16076e-05
-3.87273	-3.98182	-1.12369e-05
-3.85455	-3.98182	-1.08608e-05
-3.83636	-3.98182	-1.04818e-05
-3.81818	-3.98182	-1.01016e-05
-3.8	-3.98182	-9.72194e-06
-3.78182	-3.98182	-9.34379e-06
-3.76364	-3.98182	-8.96799e-06
-3.74545	-3.98182	-8.59499e-06
-3.72727	-3.98182	-8.22496e-06
-3.70909	-3.98182	-7.85782e-06
-3.69091	-3.98182	-7.49326e-06
-3.67273	-3.98182	-7.13085e-06
-3.65455	-3.98182	-6.77e-06
-3.63636	-3.98182	-6.41009e-06
-3.61818	-3.98182	-6.05047e-06
-3.6	-3.98182	-5.69051e-06
-3.58182	-3.98182	-5.32964e-06
-3.56364	-3.98182	-4.96743e-06
-3.54545	-3.98182	-4.60355e-06
-3.52727	-3.98182	-4.23786e-06
-3.50909	-3.98182	-3.87038e-06
-3.49091	-3.98182	-3.50136e-06
-3.47273	-3.98182	-3.13125e-06
-3.45455	-3.98182	-2.7607e-06
-3.43636	-3.98182	-2.39059e-06
-3.41818	-3.98182	-2.02198e-06
-3.4	-3.98182	-1.65613e-06
-3.38182	-3.98182	-1.29448e-06
-3.36364	-3.98182	-9.386e-07
-3.34545	-3.98182	-5.9018e-07
-3.32727	-3.98182	-2.51011e-07
-3.30909	-3.98182	7.70593e-08
-3.29091	-3.98182	3.92152e-07
-3.27273	-3.98182	6.92392e-07
-3.25455	-3.98182	9.75942e-07
-3.23636	-3.98182	1.24103e-06
-3.21818	-3.98182	1.48598e-06
-3.2	-3.98182	1.70926e-06
-3.18182	-3.98182	1.90947e-06
-3.16364	-3.98182	2.0854e-06
-3.14545	-3.98182	2.23605e-06
-3.12727	-3.98182	2.36063e-06
-3.10909	-3.98182	2.45858e-06
-3.09091	-3.98182	2.52959e-06
-3.07273	-3.98182	2.57362e-06
-3.05455	-3.98182	2.59087e-06
-3.03636	-3.98182	2.5818e-06
-3.01818	-3.98182	2.54714e-06
-3	-3.98182	2.48786e-06
-2.98182	-3.98182	2.40517e-06
-2.96364	-3.98182	2.30053e-06
-2.94545	-3.98182	2.17557e-06
-2.92727	-3.98182	2.03217e-06
-2.90909	-3.98182	1.87234e-06
-2.89091	-3.98182	1.69826e-06
-2.87273	-3.98182	1.51223e-06
-2.85455	-3.98182	1.31664e-06
-2.83636	-3.98182	1.11398e-06
-2.81818	-3.98182	9.06761e-07
-2.8	-3.98182	6.97497e-07
-2.78182	-3.98182	4.887e-07
-2.76364	-3.98182	2.82827e-07
-2.74545	-3.98182	8.22613e-08
-2.72727	-3.98182	-1.10723e-07
-2.70909	-3.98182	-2.93984e-07
-2.69091	-3.98182	-4.65539e-07
-2.67273	-3.98182	-6.23587e-07
-2.65455	-3.98182	-7.66532e-07
-2.63636	-3.98182	-8.92999e-07
-2.61818	-3.98182	-1.00185e-06
-2.6	-3.98182	-1.09221e-06
-2.58182	-3.98182	-1.16344e-06
-2.56364	-3.98182	-1.21519e-06
-2.54545	-3.98182	-1.24736e-06
-2.52727	-3.98182	-1.26013e-06
-2.50909	-3.98182	-1.25392e-06
-2.49091	-3.98182	-1.22943e-06
-2.47273	-3.98182	-1.18756e-06
-2.45455	-3.98182	-1.12946e-06
-2.43636	-3.98182	-1.05647e-06
-2.41818	-3.98182	-9.70127e-07
-2.4	-3.98182	-8.721e-07
-2.38182	-3.98182	-7.64203e-07
-2.36364	-3.98182	-6.48348e-07
-2.34545	-3.98182	-5.26521e-07
-2.32727	-3.98182	-4.00749e-07
-2.30909	-3.98182	-2.73073e-07
-2.29091	-3.98182	-1.45515e-07
-2.27273	-3.98182	-2.00487e-08
-2.25455	-3.98182	1.01427e-07
-2.23636	-3.98182	2.17118e-07
-2.21818	-3.98182	3.25362e-07
-2.2	-3.98182	4.2465e-07
-2.18182	-3.98182	5.13649e-07
-2.16364	-3.98182	5.91226e-07
-2.14545	-3.98182	6.56462e-07
-2.12727	-3.98182	7.08672e-07
-2.10909	-3.98182	7.47416e-07
-2.09091	-3.98182	7.72516e-07
-2.07273	-3.98182	7.84067e-07
-2.05455	-3.98182	7.82446e-07
-2.03636	-3.98182	7.68327e-07
-2.01818	-3.98182	7.42692e-07
-2	-3.98182	7.06846e-07
-1.98182	-3.98182	6.62432e-07
-1.96364	-3.98182	6.11456e-07
-1.94545	-3.98182	5.56311e-07
-1.92727	-3.98182	4.99814e-07
-1.90909	-3.98182	4.45247e-07
-1.89091	-3.98182	3.96418e-07
-1.87273	-3.98182	3.5773e-07
-1.85455	-3.98182	3.34267e-07
-1.83636	-3.98182	3.31905e-07
-1.81818	-3.98182	3.57449e-07
-1.8	-3.98182	4.18791e-07
-1.78182	-3.98182	5.25111e-07
-1.76364	-3.98182	6.8711e-07
-1.74545	-3.98182	9.17291e-07
-1.72727	-3.98182	1.23029e-06
-1.70909	-3.98182	1.64325e-06
-1.69091	-3.98182	2.1763e-06
-1.67273	-3.98182	2.85305e-06
-1.65455	-3.98182	3.70118e-06
-1.63636	-3.98182	4.75316e-06
-1.61818	-3.98182	6.04699e-06
-1.6	-3.98182	7.62711e-06
-1.58182	-3.98182	9.54532e-06
-1.56364	-3.98182	1.1862e-05
-1.54545	-3.98182	1.4647e-05
-1.52727	-3.98182	1.79816e-05
-1.50909	-3.98182	2.19593e-05
-1.49091	-3.98182	2.66878e-05
-1.47273	-3.98182	3.22905e-05
-1.45455	-3.98182	3.89087e-05
-1.43636	-3.98182	4.67032e-05
-1.41818	-3.98182	5.58565e-05
-1.4	-3.98182	6.65751e-05
-1.38182	-3.98182	7.90918e-05
-1.36364	-3.98182	9.36678e-05
-1.34545	-3.98182	0.000110596
-1.32727	-3.98182	0.000130201
-1.30909	-3.98182	0.000152845
-1.29091	-3.98182	0.000178929
-1.27273	-3.98182	0.000208893
-1.25455	-3.98182	0.000243221
-1.23636	-3.98182	0.000282443
-1.21818	-3.98182	0.000327133
-1.2	-3.98182	0.000377917
-1.18182	-3.98182	0.000435469
-1.16364	-3.98182	0.000500515
-1.14545	-3.98182	0.000573832
-1.12727	-3.98182	0.000656249
-1.10909	-3.98182	0.000748646
-1.09091	-3.98182	0.000851951
-1.07273	-3.98182	0.000967144
-1.05455	-3.98182	0.00109525
-1.03636	-3.98182	0.00123733
-1.01818	-3.98182	0.00139449
-1	-3.98182	0.00156786
-0.981818	-3.98182	0.00175862
-0.963636	-3.98182	0.00196794
-0.945455	-3.98182	0.00219702
-0.927273	-3.98182	0.00244706
-0.909091	-3.98182	0.00271926
-0.890909	-3.98182	0.00301478
-0.872727	-3.98182	0.00333477
-0.854545	-3.98182	0.00368035
-0.836364	-3.98182	0.00405255
-0.818182	-3.98182	0.00445236
-0.8	-3.98182	0.00488069
-0.781818	-3.98182	0.00533832
-0.763636	-3.98182	0.00582595
-0.745455	-3.98182	0.00634414
-0.727273	-3.98182	0.0068933
-0.709091	-3.98182	0.00747367
-0.690909	-3.98182	0.00808536
-0.672727	-3.98182	0.00872824
-0.654545	-3.98182	0.009402
-0.636364	-3.98182	0.0101061
-0.618182	-3.98182	0.0108399
-0.6	-3.98182	0.0116023
-0.581818	-3.98182	0.012392
-0.563636	-3.98182	0.0132078
-0.545455	-3.98182	0.0140477
-0.527273	-3.98182	0.0149099
-0.509091	-3.98182	0.0157921
-0.490909	-3.98182	0.0166918
-0.472727	-3.98182	0.0176063
-0.454545	-3.98182	0.0185327
-0.436364	-3.98182	0.0194678
-0.418182	-3.98182	0.0204082
-0.4	-3.98182	0.0213503
-0.381818	-3.98182	0.0222904
-0.363636	-3.98182	0.0232246
-0.345455	-3.98182	0.0241489
-0.327273	-3.98182	0.0250592
-0.309091	-3.98182	0.0259513
-0.290909	-3.98182	0.0268209
-0.272727	-3.98182	0.027664
-0.254545	-3.98182	0.0284763
-0.236364	-3.98182	0.0292536
-0.218182	-3.98182	0.0299919
-0.2	-3.98182	0.0306874
-0.181818	-3.98182	0.0313364
-0.163636	-3.98182	0.0319351
-0.145455	-3.98182	0.0324805
-0.127273	-3.98182	0.0329694
-0.109091	-3.98182	0.033399
-0.0909091	-3.98182	0.033767
-0.0727273	-3.98182	0.0340711
-0.0545455	-3.98182	0.0343097
-0.0363636	-3.98182	0.0344814
-0.0181818	-3.98182	0.0345851
0	-3.98182	0.0346202
0.0181818	-3.98182	0.0345866
0.0363636	-3.98182	0.0344845
0.0545455	-3.98182	0.0343144
0.0727273	-3.98182	0.0340773
0.0909091	-3.98182	0.0337746
0.109091	-3.98182	0.0334081
0.127273	-3.98182	0.0329799
0.145455	-3.98182	0.0324923
0.163636	-3.98182	0.0319483
0.181818	-3.98182	0.0313507
0.2	-3.98182	0.030703
0.218182	-3.98182	0.0300086
0.236364	-3.98182	0.0292712
0.254545	-3.98182	0.0284948
0.272727	-3.98182	0.0276834
0.290909	-3.98182	0.0268411
0.309091	-3.98182	0.0259721
0.327273	-3.98182	0.0250806
0.345455	-3.98182	0.0241709
0.363636	-3.98182	0.023247
0.381818	-3.98182	0.0223131
0.4	-3.98182	0.0213732
0.418182	-3.98182	0.0204312
0.436364	-3.98182	0.0194909
0.454545	-3.98182	0.0185558
0.472727	-3.98182	0.0176293
0.490909	-3.98182	0.0167145
0.509091	-3.98182	0.0158146
0.527273	-3.98182	0.0149321
0.545455	-3.98182	0.0140695
0.563636	-3.98182	0.0132291
0.581818	-3.98182	0.0124129
0.6	-3.98182	0.0116225
0.618182	-3.98182	0.0108596
0.636364	-3.98182	0.0101252
0.654545	-3.98182	0.00942042
0.672727	-3.98182	0.00874597
0.690909	-3.98182	0.0081024
0.709091	-3.98182	0.00749
0.727273	-3.98182	0.00690889
0.745455	-3.98182	0.00635901
0.763636	-3.98182	0.00584009
0.781818	-3.98182	0.00535173
0.8	-3.98182	0.00489338
0.818182	-3.98182	0.00446434
0.836364	-3.98182	0.00406383
0.854545	-3.98182	0.00369094
0.872727	-3.98182	0.0033447
0.890909	-3.98182	0.00302407
0.909091	-3.98182	0.00272792
0.927273	-3.98182	0.00245513
0.945455	-3.98182	0.00220451
0.963636	-3.98182	0.00197488
0.981818	-3.98182	0.00176504
1	-3.98182	0.00157378
1.01818	-3.98182	0.00139993
1.03636	-3.98182	0.00124232
1.05455	-3.98182	0.00109982
1.07273	-3.98182	0.000971316
1.09091	-3.98182	0.000855749
1.10909	-3.98182	0.000752092
1.12727	-3.98182	0.000659369
1.14545	-3.98182	0.000576647
1.16364	-3.98182	0.000503046
1.18182	-3.98182	0.000437738
1.2	-3.98182	0.000379943
1.21818	-3.98182	0.000328936
1.23636	-3.98182	0.00028404
1.25455	-3.98182	0.000244632
1.27273	-3.98182	0.000210133
1.29091	-3.98182	0.000180013
1.30909	-3.98182	0.000153789
1.32727	-3.98182	0.000131019
1.34545	-3.98182	0.000111301
1.36364	-3.98182	9.42734e-05
1.38182	-3.98182	7.9609e-05
1.4	-3.98182	6.7015e-05
1.41818	-3.98182	5.62292e-05
1.43636	-3.98182	4.70181e-05
1.45455	-3.98182	3.91744e-05
1.47273	-3.98182	3.25148e-05
1.49091	-3.98182	2.68776e-05
1.50909	-3.98182	2.21211e-05
1.52727	-3.98182	1.81208e-05
1.54545	-3.98182	1.47685e-05
1.56364	-3.98182	1.19699e-05
1.58182	-3.98182	9.64314e-06
1.6	-3.98182	7.71771e-06
1.61818	-3.98182	6.13266e-06
1.63636	-3.98182	4.83563e-06
1.65455	-3.98182	3.78169e-06
1.67273	-3.98182	2.93239e-06
1.69091	-3.98182	2.25486e-06
1.70909	-3.98182	1.72106e-06
1.72727	-3.98182	1.3071e-06
1.74545	-3.98182	9.92622e-07
1.76364	-3.98182	7.60283e-07
1.78182	-3.98182	5.9532e-07
1.8	-3.98182	4.85149e-07
1.81818	-3.98182	4.19034e-07
1.83636	-3.98182	3.87805e-07
1.85455	-3.98182	3.83618e-07
1.87273	-3.98182	3.99753e-07
1.89091	-3.98182	4.30448e-07
1.90909	-3.98182	4.70757e-07
1.92727	-3.98182	5.16434e-07
1.94545	-3.98182	5.63845e-07
1.96364	-3.98182	6.09884e-07
1.98182	-3.98182	6.51916e-07
2	-3.98182	6.8773e-07
2.01818	-3.98182	7.15491e-07
2.03636	-3.98182	7.33718e-07
2.05455	-3.98182	7.41252e-07
2.07273	-3.98182	7.37239e-07
2.09091	-3.98182	7.21114e-07
2.10909	-3.98182	6.92582e-07
2.12727	-3.98182	6.51609e-07
2.14545	-3.98182	5.9841e-07
2.16364	-3.98182	5.33433e-07
2.18182	-3.98182	4.57348e-07
2.2	-3.98182	3.71037e-07
2.21818	-3.98182	2.75571e-07
2.23636	-3.98182	1.722e-07
2.25455	-3.98182	6.2333e-08
2.27273	-3.98182	-5.24848e-08
2.29091	-3.98182	-1.7059e-07
2.30909	-3.98182	-2.90227e-07
2.32727	-3.98182	-4.0957e-07
2.34545	-3.98182	-5.26752e-07
2.36364	-3.98182	-6.39892e-07
2.38182	-3.98182	-7.47116e-07
2.4	-3.98182	-8.46594e-07
2.41818	-3.98182	-9.36561e-07
2.43636	-3.98182	-1.01535e-06
2.45455	-3.98182	-1.0814e-06
2.47273	-3.98182	-1.13331e-06
2.49091	-3.98182	-1.16984e-06
2.50909	-3.98182	-1.18995e-06
2.52727	-3.98182	-1.19277e-06
2.54545	-3.98182	-1.1777e-06
2.56364	-3.98182	-1.14434e-06
2.58182	-3.98182	-1.09253e-06
2.6	-3.98182	-1.02239e-06
2.61818	-3.98182	-9.34264e-07
2.63636	-3.98182	-8.28747e-07
2.65455	-3.98182	-7.06688e-07
2.67273	-3.98182	-5.69168e-07
2.69091	-3.98182	-4.17493e-07
2.70909	-3.98182	-2.5318e-07
2.72727	-3.98182	-7.79392e-08
2.74545	-3.98182	1.06346e-07
2.76364	-3.98182	2.97639e-07
2.78182	-3.98182	4.9378e-07
2.8	-3.98182	6.92503e-07
2.81818	-3.98182	8.91472e-07
2.83636	-3.98182	1.0883e-06
2.85455	-3.98182	1.28058e-06
2.87273	-3.98182	1.46593e-06
2.89091	-3.98182	1.64199e-06
2.90909	-3.98182	1.80647e-06
2.92727	-3.98182	1.95717e-06
2.94545	-3.98182	2.09202e-06
2.96364	-3.98182	2.20909e-06
2.98182	-3.98182	2.30661e-06
3	-3.98182	2.38298e-06
3.01818	-3.98182	2.43685e-06
3.03636	-3.98182	2.46704e-06
3.05455	-3.98182	2.47262e-06
3.07273	-3.98182	2.4529e-06
3.09091	-3.98182	2.40744e-06
3.10909	-3.98182	2.33605e-06
3.12727	-3.98182	2.23878e-06
3.14545	-3.98182	2.11592e-06
3.16364	-3.98182	1.96802e-06
3.18182	-3.98182	1.79584e-06
3.2	-3.98182	1.60036e-06
3.21818	-3.98182	1.38274e-06
3.23636	-3.98182	1.14434e-06
3.25455	-3.98182	8.86652e-07
3.27273	-3.98182	6.11302e-07
3.29091	-3.98182	3.2001e-07
3.30909	-3.98182	1.45629e-08
3.32727	-3.98182	-3.03213e-07
3.34545	-3.98182	-6.31488e-07
3.36364	-3.98182	-9.68459e-07
3.38182	-3.98182	-1.31238e-06
3.4	-3.98182	-1.6616e-06
3.41818	-3.98182	-2.01458e-06
3.43636	-3.98182	-2.36992e-06
3.45455	-3.98182	-2.72639e-06
3.47273	-3.98182	-3.08295e-06
3.49091	-3.98182	-3.43874e-06
3.50909	-3.98182	-3.79313e-06
3.52727	-3.98182	-4.14568e-06
3.54545	-3.98182	-4.49619e-06
3.56364	-3.98182	-4.84462e-06
3.58182	-3.98182	-5.19116e-06
3.6	-3.98182	-5.53614e-06
3.61818	-3.98182	-5.88004e-06
3.63636	-3.98182	-6.22345e-06
3.65455	-3.98182	-6.56704e-06
3.67273	-3.98182	-6.91151e-06
3.69091	-3.98182	-7.25755e-06
3.70909	-3.98182	-7.60581e-06
3.72727	-3.98182	-7.95681e-06
3.74545	-3.98182	-8.31094e-06
3.76364	-3.98182	-8.66838e-06
3.78182	-3.98182	-9.02908e-06
3.8	-3.98182	-9.3927e-06
3.81818	-3.98182	-9.7586e-06
3.83636	-3.98182	-1.01258e-05
3.85455	-3.98182	-1.04928e-05
3.87273	-3.98182	-1.0858e-05
3.89091	-3.98182	-1.12193e-05
3.90909	-3.98182	-1.1574e-05
3.92727	-3.98182	-1.19194e-05
3.94545	-3.98182	-1.22522e-05
3.96364	-3.98182	-1.25689e-05
3.98182	-3.98182	-1.28657e-05
4	-3.98182	-1.31387e-05
-4	-3.96364	-1.3477e-05
-3.98182	-3.96364	-1.3168e-05
-3.96364	-3.96364	-1.28405e-05
-3.94545	-3.96364	-1.24986e-05
-3.92727	-3.96364	-1.21459e-05
-3.90909	-3.96364	-1.1786e-05
-3.89091	-3.96364	-1.14218e-05
-3.87273	-3.96364	-1.1056e-05
-3.85455	-3.96364	-1.06909e-05
-3.83636	-3.96364	-1.03281e-05
-3.81818	-3.96364	-9.969e-06
-3.8	-3.96364	-9.61459e-06
-3.78182	-3.96364	-9.26538e-06
-3.76364	-3.96364	-8.92155e-06
-3.74545	-3.96364	-8.58294e-06
-3.72727	-3.96364	-8.24913e-06
-3.70909	-3.96364	-7.91945e-06
-3.69091	-3.96364	-7.59307e-06
-3.67273	-3.96364	-7.26901e-06
-3.65455	-3.96364	-6.94622e-06
-3.63636	-3.96364	-6.62363e-06
-3.61818	-3.96364	-6.3002e-06
-3.6	-3.96364	-5.97494e-06
-3.58182	-3.96364	-5.64698e-06
-3.56364	-3.96364	-5.31561e-06
-3.54545	-3.96364	-4.98028e-06
-3.52727	-3.96364	-4.64067e-06
-3.50909	-3.96364	-4.29665e-06
-3.49091	-3.96364	-3.94836e-06
-3.47273	-3.96364	-3.59616e-06
-3.45455	-3.96364	-3.24064e-06
-3.43636	-3.96364	-2.88265e-06
-3.41818	-3.96364	-2.52325e-06
-3.4	-3.96364	-2.16371e-06
-3.38182	-3.96364	-1.80547e-06
-3.36364	-3.96364	-1.45015e-06
-3.34545	-3.96364	-1.09949e-06
-3.32727	-3.96364	-7.55335e-07
-3.30909	-3.96364	-4.19612e-07
-3.29091	-3.96364	-9.42777e-08
-3.27273	-3.96364	2.18704e-07
-3.25455	-3.96364	5.17395e-07
-3.23636	-3.96364	7.99912e-07
-3.21818	-3.96364	1.06446e-06
-3.2	-3.96364	1.30937e-06
-3.18182	-3.96364	1.53309e-06
-3.16364	-3.96364	1.73426e-06
-3.14545	-3.96364	1.9117e-06
-3.12727	-3.96364	2.06443e-06
-3.10909	-3.96364	2.1917e-06
-3.09091	-3.96364	2.29298e-06
-3.07273	-3.96364	2.368e-06
-3.05455	-3.96364	2.41671e-06
-3.03636	-3.96364	2.43934e-06
-3.01818	-3.96364	2.43634e-06
-3	-3.96364	2.40844e-06
-2.98182	-3.96364	2.35658e-06
-2.96364	-3.96364	2.28194e-06
-2.94545	-3.96364	2.1859e-06
-2.92727	-3.96364	2.07007e-06
-2.90909	-3.96364	1.93622e-06
-2.89091	-3.96364	1.7863e-06
-2.87273	-3.96364	1.62238e-06
-2.85455	-3.96364	1.44669e-06
-2.83636	-3.96364	1.26151e-06
-2.81818	-3.96364	1.06921e-06
-2.8	-3.96364	8.72206e-07
-2.78182	-3.96364	6.72913e-07
-2.76364	-3.96364	4.73739e-07
-2.74545	-3.96364	2.77049e-07
-2.72727	-3.96364	8.5136e-08
-2.70909	-3.96364	-9.98052e-08
-2.69091	-3.96364	-2.75703e-07
-2.67273	-3.96364	-4.40634e-07
-2.65455	-3.96364	-5.92847e-07
-2.63636	-3.96364	-7.3078e-07
-2.61818	-3.96364	-8.53084e-07
-2.6	-3.96364	-9.58633e-07
-2.58182	-3.96364	-1.04654e-06
-2.56364	-3.96364	-1.11616e-06
-2.54545	-3.96364	-1.16711e-06
-2.52727	-3.96364	-1.19926e-06
-2.50909	-3.96364	-1.21273e-06
-2.49091	-3.96364	-1.20789e-06
-2.47273	-3.96364	-1.18535e-06
-2.45455	-3.96364	-1.14595e-06
-2.43636	-3.96364	-1.09076e-06
-2.41818	-3.96364	-1.02103e-06
-2.4	-3.96364	-9.38193e-07
-2.38182	-3.96364	-8.4384e-07
-2.36364	-3.96364	-7.3969e-07
-2.34545	-3.96364	-6.27568e-07
-2.32727	-3.96364	-5.09377e-07
-2.30909	-3.96364	-3.87066e-07
-2.29091	-3.96364	-2.62607e-07
-2.27273	-3.96364	-1.3796e-07
-2.25455	-3.96364	-1.5052e-08
-2.23636	-3.96364	1.04259e-07
-2.21818	-3.96364	2.18206e-07
-2.2	-3.96364	3.2514e-07
-2.18182	-3.96364	4.23556e-07
-2.16364	-3.96364	5.12114e-07
-2.14545	-3.96364	5.89663e-07
-2.12727	-3.96364	6.55261e-07
-2.10909	-3.96364	7.08195e-07
-2.09091	-3.96364	7.47996e-07
-2.07273	-3.96364	7.7446e-07
-2.05455	-3.96364	7.87664e-07
-2.03636	-3.96364	7.87982e-07
-2.01818	-3.96364	7.76106e-07
-2	-3.96364	7.53065e-07
-1.98182	-3.96364	7.20245e-07
-1.96364	-3.96364	6.79421e-07
-1.94545	-3.96364	6.32788e-07
-1.92727	-3.96364	5.82996e-07
-1.90909	-3.96364	5.33205e-07
-1.89091	-3.96364	4.87142e-07
-1.87273	-3.96364	4.49172e-07
-1.85455	-3.96364	4.24394e-07
-1.83636	-3.96364	4.18749e-07
-1.81818	-3.96364	4.39153e-07
-1.8	-3.96364	4.93665e-07
-1.78182	-3.96364	5.91678e-07
-1.76364	-3.96364	7.44157e-07
-1.74545	-3.96364	9.63913e-07
-1.72727	-3.96364	1.26593e-06
-1.70909	-3.96364	1.66777e-06
-1.69091	-3.96364	2.18998e-06
-1.67273	-3.96364	2.85665e-06
-1.65455	-3.96364	3.69598e-06
-1.63636	-3.96364	4.741e-06
-1.61818	-3.96364	6.0303e-06
-1.6	-3.96364	7.60894e-06
-1.58182	-3.96364	9.52944e-06
-1.56364	-3.96364	1.18529e-05
-1.54545	-3.96364	1.46501e-05
-1.52727	-3.96364	1.8003e-05
-1.50909	-3.96364	2.20062e-05
-1.49091	-3.96364	2.67686e-05
-1.47273	-3.96364	3.24148e-05
-1.45455	-3.96364	3.90876e-05
-1.43636	-3.96364	4.69493e-05
-1.41818	-3.96364	5.61845e-05
-1.4	-3.96364	6.70019e-05
-1.38182	-3.96364	7.96367e-05
-1.36364	-3.96364	9.43531e-05
-1.34545	-3.96364	0.000111447
-1.32727	-3.96364	0.000131248
-1.30909	-3.96364	0.000154122
-1.29091	-3.96364	0.000180474
-1.27273	-3.96364	0.000210752
-1.25455	-3.96364	0.000245444
-1.23636	-3.96364	0.000285089
-1.21818	-3.96364	0.000330268
-1.2	-3.96364	0.000381617
-1.18182	-3.96364	0.00043982
-1.16364	-3.96364	0.000505613
-1.14545	-3.96364	0.000579786
-1.12727	-3.96364	0.00066318
-1.10909	-3.96364	0.00075669
-1.09091	-3.96364	0.00086126
-1.07273	-3.96364	0.000977884
-1.05455	-3.96364	0.0011076
-1.03636	-3.96364	0.0012515
-1.01818	-3.96364	0.0014107
-1	-3.96364	0.00158636
-0.981818	-3.96364	0.00177967
-0.963636	-3.96364	0.00199182
-0.945455	-3.96364	0.00222405
-0.927273	-3.96364	0.00247756
-0.909091	-3.96364	0.00275358
-0.890909	-3.96364	0.0030533
-0.872727	-3.96364	0.0033779
-0.854545	-3.96364	0.0037285
-0.836364	-3.96364	0.00410618
-0.818182	-3.96364	0.00451193
-0.8	-3.96364	0.00494667
-0.781818	-3.96364	0.00541123
-0.763636	-3.96364	0.00590631
-0.745455	-3.96364	0.00643248
-0.727273	-3.96364	0.00699016
-0.709091	-3.96364	0.00757963
-0.690909	-3.96364	0.00820097
-0.672727	-3.96364	0.00885407
-0.654545	-3.96364	0.00953863
-0.636364	-3.96364	0.0102541
-0.618182	-3.96364	0.0109998
-0.6	-3.96364	0.0117746
-0.581818	-3.96364	0.0125774
-0.563636	-3.96364	0.0134066
-0.545455	-3.96364	0.0142605
-0.527273	-3.96364	0.0151371
-0.509091	-3.96364	0.0160342
-0.490909	-3.96364	0.0169491
-0.472727	-3.96364	0.0178791
-0.454545	-3.96364	0.0188214
-0.436364	-3.96364	0.0197725
-0.418182	-3.96364	0.020729
-0.4	-3.96364	0.0216875
-0.381818	-3.96364	0.0226439
-0.363636	-3.96364	0.0235944
-0.345455	-3.96364	0.0245348
-0.327273	-3.96364	0.0254611
-0.309091	-3.96364	0.0263689
-0.290909	-3.96364	0.0272539
-0.272727	-3.96364	0.0281119
-0.254545	-3.96364	0.0289386
-0.236364	-3.96364	0.0297298
-0.218182	-3.96364	0.0304813
-0.2	-3.96364	0.0311892
-0.181818	-3.96364	0.0318498
-0.163636	-3.96364	0.0324593
-0.145455	-3.96364	0.0330145
-0.127273	-3.96364	0.0335121
-0.109091	-3.96364	0.0339495
-0.0909091	-3.96364	0.0343241
-0.0727273	-3.96364	0.0346338
-0.0545455	-3.96364	0.0348767
-0.0363636	-3.96364	0.0350514
-0.0181818	-3.96364	0.035157
0	-3.96364	0.0351928
0.0181818	-3.96364	0.0351586
0.0363636	-3.96364	0.0350546
0.0545455	-3.96364	0.0348814
0.0727273	-3.96364	0.03464
0.0909091	-3.96364	0.0343319
0.109091	-3.96364	0.0339588
0.127273	-3.96364	0.0335228
0.145455	-3.96364	0.0330265
0.163636	-3.96364	0.0324727
0.181818	-3.96364	0.0318644
0.2	-3.96364	0.031205
0.218182	-3.96364	0.0304982
0.236364	-3.96364	0.0297477
0.254545	-3.96364	0.0289575
0.272727	-3.96364	0.0281317
0.290909	-3.96364	0.0272745
0.309091	-3.96364	0.0263901
0.327273	-3.96364	0.0254829
0.345455	-3.96364	0.0245572
0.363636	-3.96364	0.0236171
0.381818	-3.96364	0.0226669
0.4	-3.96364	0.0217107
0.418182	-3.96364	0.0207525
0.436364	-3.96364	0.0197959
0.454545	-3.96364	0.0188448
0.472727	-3.96364	0.0179025
0.490909	-3.96364	0.0169722
0.509091	-3.96364	0.016057
0.527273	-3.96364	0.0151596
0.545455	-3.96364	0.0142826
0.563636	-3.96364	0.0134283
0.581818	-3.96364	0.0125985
0.6	-3.96364	0.0117952
0.618182	-3.96364	0.0110198
0.636364	-3.96364	0.0102735
0.654545	-3.96364	0.00955732
0.672727	-3.96364	0.00887207
0.690909	-3.96364	0.00821825
0.709091	-3.96364	0.00759619
0.727273	-3.96364	0.00700598
0.745455	-3.96364	0.00644755
0.763636	-3.96364	0.00592064
0.781818	-3.96364	0.00542482
0.8	-3.96364	0.00495953
0.818182	-3.96364	0.00452406
0.836364	-3.96364	0.0041176
0.854545	-3.96364	0.00373924
0.872727	-3.96364	0.00338796
0.890909	-3.96364	0.00306271
0.909091	-3.96364	0.00276236
0.927273	-3.96364	0.00248573
0.945455	-3.96364	0.00223163
0.963636	-3.96364	0.00199885
0.981818	-3.96364	0.00178616
1	-3.96364	0.00159235
1.01818	-3.96364	0.00141621
1.03636	-3.96364	0.00125655
1.05455	-3.96364	0.00111222
1.07273	-3.96364	0.000982101
1.09091	-3.96364	0.000865097
1.10909	-3.96364	0.000760172
1.12727	-3.96364	0.000666331
1.14545	-3.96364	0.000582628
1.16364	-3.96364	0.000508168
1.18182	-3.96364	0.000442109
1.2	-3.96364	0.00038366
1.21818	-3.96364	0.000332085
1.23636	-3.96364	0.000286698
1.25455	-3.96364	0.000246864
1.27273	-3.96364	0.000211999
1.29091	-3.96364	0.000181565
1.30909	-3.96364	0.000155071
1.32727	-3.96364	0.00013207
1.34545	-3.96364	0.000112156
1.36364	-3.96364	9.49614e-05
1.38182	-3.96364	8.01562e-05
1.4	-3.96364	6.74439e-05
1.41818	-3.96364	5.65592e-05
1.43636	-3.96364	4.72662e-05
1.45455	-3.96364	3.93553e-05
1.47273	-3.96364	3.26412e-05
1.49091	-3.96364	2.69608e-05
1.50909	-3.96364	2.21705e-05
1.52727	-3.96364	1.81449e-05
1.54545	-3.96364	1.47744e-05
1.56364	-3.96364	1.19637e-05
1.58182	-3.96364	9.6303e-06
1.6	-3.96364	7.70259e-06
1.61818	-3.96364	6.11896e-06
1.63636	-3.96364	4.82633e-06
1.65455	-3.96364	3.77916e-06
1.67273	-3.96364	2.93838e-06
1.69091	-3.96364	2.27058e-06
1.70909	-3.96364	1.74723e-06
1.72727	-3.96364	1.34394e-06
1.74545	-3.96364	1.03995e-06
1.76364	-3.96364	8.17512e-07
1.78182	-3.96364	6.61538e-07
1.8	-3.96364	5.59143e-07
1.81818	-3.96364	4.99342e-07
1.83636	-3.96364	4.72767e-07
1.85455	-3.96364	4.71421e-07
1.87273	-3.96364	4.88485e-07
1.89091	-3.96364	5.18143e-07
1.90909	-3.96364	5.55446e-07
1.92727	-3.96364	5.9619e-07
1.94545	-3.96364	6.36828e-07
1.96364	-3.96364	6.74382e-07
1.98182	-3.96364	7.06384e-07
2	-3.96364	7.30817e-07
2.01818	-3.96364	7.46077e-07
2.03636	-3.96364	7.50929e-07
2.05455	-3.96364	7.44486e-07
2.07273	-3.96364	7.26172e-07
2.09091	-3.96364	6.95709e-07
2.10909	-3.96364	6.53092e-07
2.12727	-3.96364	5.98571e-07
2.14545	-3.96364	5.32635e-07
2.16364	-3.96364	4.55993e-07
2.18182	-3.96364	3.69557e-07
2.2	-3.96364	2.74424e-07
2.21818	-3.96364	1.7186e-07
2.23636	-3.96364	6.32739e-08
2.25455	-3.96364	-4.97976e-08
2.27273	-3.96364	-1.65715e-07
2.29091	-3.96364	-2.82758e-07
2.30909	-3.96364	-3.9915e-07
2.32727	-3.96364	-5.13085e-07
2.34545	-3.96364	-6.22748e-07
2.36364	-3.96364	-7.26347e-07
2.38182	-3.96364	-8.22136e-07
2.4	-3.96364	-9.08439e-07
2.41818	-3.96364	-9.8368e-07
2.43636	-3.96364	-1.0464e-06
2.45455	-3.96364	-1.09529e-06
2.47273	-3.96364	-1.1292e-06
2.49091	-3.96364	-1.14716e-06
2.50909	-3.96364	-1.14841e-06
2.52727	-3.96364	-1.1324e-06
2.54545	-3.96364	-1.0988e-06
2.56364	-3.96364	-1.04751e-06
2.58182	-3.96364	-9.78682e-07
2.6	-3.96364	-8.92696e-07
2.61818	-3.96364	-7.90169e-07
2.63636	-3.96364	-6.71951e-07
2.65455	-3.96364	-5.39117e-07
2.67273	-3.96364	-3.92951e-07
2.69091	-3.96364	-2.34937e-07
2.70909	-3.96364	-6.67386e-08
2.72727	-3.96364	1.09818e-07
2.74545	-3.96364	2.92766e-07
2.76364	-3.96364	4.80021e-07
2.78182	-3.96364	6.69408e-07
2.8	-3.96364	8.58681e-07
2.81818	-3.96364	1.04556e-06
2.83636	-3.96364	1.22773e-06
2.85455	-3.96364	1.40292e-06
2.87273	-3.96364	1.56887e-06
2.89091	-3.96364	1.72339e-06
2.90909	-3.96364	1.8644e-06
2.92727	-3.96364	1.9899e-06
2.94545	-3.96364	2.09805e-06
2.96364	-3.96364	2.18715e-06
2.98182	-3.96364	2.25569e-06
3	-3.96364	2.30235e-06
3.01818	-3.96364	2.32599e-06
3.03636	-3.96364	2.32572e-06
3.05455	-3.96364	2.30087e-06
3.07273	-3.96364	2.25099e-06
3.09091	-3.96364	2.17588e-06
3.10909	-3.96364	2.07558e-06
3.12727	-3.96364	1.95036e-06
3.14545	-3.96364	1.80073e-06
3.16364	-3.96364	1.62742e-06
3.18182	-3.96364	1.43137e-06
3.2	-3.96364	1.21373e-06
3.21818	-3.96364	9.75814e-07
3.23636	-3.96364	7.19115e-07
3.25455	-3.96364	4.45255e-07
3.27273	-3.96364	1.5597e-07
3.29091	-3.96364	-1.46913e-07
3.30909	-3.96364	-4.61515e-07
3.32727	-3.96364	-7.85925e-07
3.34545	-3.96364	-1.11824e-06
3.36364	-3.96364	-1.45659e-06
3.38182	-3.96364	-1.79918e-06
3.4	-3.96364	-2.14431e-06
3.41818	-3.96364	-2.49039e-06
3.43636	-3.96364	-2.83602e-06
3.45455	-3.96364	-3.17995e-06
3.47273	-3.96364	-3.52116e-06
3.49091	-3.96364	-3.8588e-06
3.50909	-3.96364	-4.19231e-06
3.52727	-3.96364	-4.52132e-06
3.54545	-3.96364	-4.84572e-06
3.56364	-3.96364	-5.16563e-06
3.58182	-3.96364	-5.48139e-06
3.6	-3.96364	-5.79356e-06
3.61818	-3.96364	-6.10286e-06
3.63636	-3.96364	-6.41017e-06
3.65455	-3.96364	-6.71651e-06
3.67273	-3.96364	-7.02295e-06
3.69091	-3.96364	-7.33061e-06
3.70909	-3.96364	-7.64057e-06
3.72727	-3.96364	-7.95388e-06
3.74545	-3.96364	-8.27146e-06
3.76364	-3.96364	-8.59404e-06
3.78182	-3.96364	-8.92215e-06
3.8	-3.96364	-9.25605e-06
3.81818	-3.96364	-9.59569e-06
3.83636	-3.96364	-9.94065e-06
3.85455	-3.96364	-1.02901e-05
3.87273	-3.96364	-1.0643e-05
3.89091	-3.96364	-1.09975e-05
3.90909	-3.96364	-1.13517e-05
3.92727	-3.96364	-1.17031e-05
3.94545	-3.96364	-1.20488e-05
3.96364	-3.96364	-1.23854e-05
3.98182	-3.96364	-1.27095e-05
4	-3.96364	-1.30171e-05
-4	-3.94545	-1.30902e-05
-3.98182	-3.94545	-1.27524e-05
-3.96364	-3.94545	-1.2404e-05
-3.94545	-3.94545	-1.2049e-05
-3.92727	-3.94545	-1.16909e-05
-3.90909	-3.94545	-1.13328e-05
-3.89091	-3.94545	-1.09772e-05
-3.87273	-3.94545	-1.06264e-05
-3.85455	-3.94545	-1.0282e-05
-3.83636	-3.94545	-9.94523e-06
-3.81818	-3.94545	-9.61679e-06
-3.8	-3.94545	-9.29699e-06
-3.78182	-3.94545	-8.98574e-06
-3.76364	-3.94545	-8.68259e-06
-3.74545	-3.94545	-8.38678e-06
-3.72727	-3.94545	-8.09726e-06
-3.70909	-3.94545	-7.81283e-06
-3.69091	-3.94545	-7.5321e-06
-3.67273	-3.94545	-7.25359e-06
-3.65455	-3.94545	-6.97583e-06
-3.63636	-3.94545	-6.69731e-06
-3.61818	-3.94545	-6.41663e-06
-3.6	-3.94545	-6.13249e-06
-3.58182	-3.94545	-5.84374e-06
-3.56364	-3.94545	-5.54944e-06
-3.54545	-3.94545	-5.24884e-06
-3.52727	-3.94545	-4.94147e-06
-3.50909	-3.94545	-4.62706e-06
-3.49091	-3.94545	-4.30565e-06
-3.47273	-3.94545	-3.97754e-06
-3.45455	-3.94545	-3.64326e-06
-3.43636	-3.94545	-3.30363e-06
-3.41818	-3.94545	-2.95969e-06
-3.4	-3.94545	-2.6127e-06
-3.38182	-3.94545	-2.26413e-06
-3.36364	-3.94545	-1.91559e-06
-3.34545	-3.94545	-1.56886e-06
-3.32727	-3.94545	-1.22582e-06
-3.30909	-3.94545	-8.88424e-07
-3.29091	-3.94545	-5.58691e-07
-3.27273	-3.94545	-2.3864e-07
-3.25455	-3.94545	6.97192e-08
-3.23636	-3.94545	3.64426e-07
-3.21818	-3.94545	6.43592e-07
-3.2	-3.94545	9.05433e-07
-3.18182	-3.94545	1.14829e-06
-3.16364	-3.94545	1.37066e-06
-3.14545	-3.94545	1.5712e-06
-3.12727	-3.94545	1.74876e-06
-3.10909	-3.94545	1.9024e-06
-3.09091	-3.94545	2.03139e-06
-3.07273	-3.94545	2.13523e-06
-3.05455	-3.94545	2.21363e-06
-3.03636	-3.94545	2.26657e-06
-3.01818	-3.94545	2.29425e-06
-3	-3.94545	2.2971e-06
-2.98182	-3.94545	2.27579e-06
-2.96364	-3.94545	2.23122e-06
-2.94545	-3.94545	2.1645e-06
-2.92727	-3.94545	2.07696e-06
-2.90909	-3.94545	1.97009e-06
-2.89091	-3.94545	1.84558e-06
-2.87273	-3.94545	1.70529e-06
-2.85455	-3.94545	1.55119e-06
-2.83636	-3.94545	1.38538e-06
-2.81818	-3.94545	1.21006e-06
-2.8	-3.94545	1.0275e-06
-2.78182	-3.94545	8.39994e-07
-2.76364	-3.94545	6.4988e-07
-2.74545	-3.94545	4.59474e-07
-2.72727	-3.94545	2.71059e-07
-2.70909	-3.94545	8.68578e-08
-2.69091	-3.94545	-9.09964e-08
-2.67273	-3.94545	-2.60483e-07
-2.65455	-3.94545	-4.19719e-07
-2.63636	-3.94545	-5.6698e-07
-2.61818	-3.94545	-7.00724e-07
-2.6	-3.94545	-8.19603e-07
-2.58182	-3.94545	-9.22488e-07
-2.56364	-3.94545	-1.00847e-06
-2.54545	-3.94545	-1.07689e-06
-2.52727	-3.94545	-1.12731e-06
-2.50909	-3.94545	-1.15956e-06
-2.49091	-3.94545	-1.1737e-06
-2.47273	-3.94545	-1.17005e-06
-2.45455	-3.94545	-1.14913e-06
-2.43636	-3.94545	-1.11174e-06
-2.41818	-3.94545	-1.05884e-06
-2.4	-3.94545	-9.91618e-07
-2.38182	-3.94545	-9.11428e-07
-2.36364	-3.94545	-8.19781e-07
-2.34545	-3.94545	-7.18323e-07
-2.32727	-3.94545	-6.08811e-07
-2.30909	-3.94545	-4.93083e-07
-2.29091	-3.94545	-3.73032e-07
-2.27273	-3.94545	-2.50583e-07
-2.25455	-3.94545	-1.2766e-07
-2.23636	-3.94545	-6.1609e-09
-2.21818	-3.94545	1.12071e-07
-2.2	-3.94545	2.25274e-07
-2.18182	-3.94545	3.31795e-07
-2.16364	-3.94545	4.30113e-07
-2.14545	-3.94545	5.18867e-07
-2.12727	-3.94545	5.96877e-07
-2.10909	-3.94545	6.63172e-07
-2.09091	-3.94545	7.17006e-07
-2.07273	-3.94545	7.57886e-07
-2.05455	-3.94545	7.85594e-07
-2.03636	-3.94545	8.00207e-07
-2.01818	-3.94545	8.02124e-07
-2	-3.94545	7.9209e-07
-1.98182	-3.94545	7.71227e-07
-1.96364	-3.94545	7.41065e-07
-1.94545	-3.94545	7.03581e-07
-1.92727	-3.94545	6.61243e-07
-1.90909	-3.94545	6.17064e-07
-1.89091	-3.94545	5.74665e-07
-1.87273	-3.94545	5.38351e-07
-1.85455	-3.94545	5.13211e-07
-1.83636	-3.94545	5.05221e-07
-1.81818	-3.94545	5.2139e-07
-1.8	-3.94545	5.69915e-07
-1.78182	-3.94545	6.60384e-07
-1.76364	-3.94545	8.04005e-07
-1.74545	-3.94545	1.01388e-06
-1.72727	-3.94545	1.30535e-06
-1.70909	-3.94545	1.69635e-06
-1.69091	-3.94545	2.20787e-06
-1.67273	-3.94545	2.86446e-06
-1.65455	-3.94545	3.69487e-06
-1.63636	-3.94545	4.73266e-06
-1.61818	-3.94545	6.01705e-06
-1.6	-3.94545	7.59374e-06
-1.58182	-3.94545	9.51597e-06
-1.56364	-3.94545	1.18456e-05
-1.54545	-3.94545	1.46542e-05
-1.52727	-3.94545	1.80248e-05
-1.50909	-3.94545	2.20529e-05
-1.49091	-3.94545	2.68485e-05
-1.47273	-3.94545	3.25376e-05
-1.45455	-3.94545	3.92644e-05
-1.43636	-3.94545	4.7193e-05
-1.41818	-3.94545	5.65099e-05
-1.4	-3.94545	6.74258e-05
-1.38182	-3.94545	8.01788e-05
-1.36364	-3.94545	9.50358e-05
-1.34545	-3.94545	0.000112296
-1.32727	-3.94545	0.000132293
-1.30909	-3.94545	0.000155398
-1.29091	-3.94545	0.00018202
-1.27273	-3.94545	0.000212612
-1.25455	-3.94545	0.000247671
-1.23636	-3.94545	0.000287741
-1.21818	-3.94545	0.000333412
-1.2	-3.94545	0.000385329
-1.18182	-3.94545	0.000444186
-1.16364	-3.94545	0.000510731
-1.14545	-3.94545	0.000585765
-1.12727	-3.94545	0.000670142
-1.10909	-3.94545	0.000764771
-1.09091	-3.94545	0.000870613
-1.07273	-3.94545	0.000988678
-1.05455	-3.94545	0.00112002
-1.03636	-3.94545	0.00126575
-1.01818	-3.94545	0.00142701
-1	-3.94545	0.00160497
-0.981818	-3.94545	0.00180084
-0.963636	-3.94545	0.00201585
-0.945455	-3.94545	0.00225124
-0.927273	-3.94545	0.00250825
-0.909091	-3.94545	0.00278813
-0.890909	-3.94545	0.00309209
-0.872727	-3.94545	0.00342133
-0.854545	-3.94545	0.003777
-0.836364	-3.94545	0.00416019
-0.818182	-3.94545	0.00457193
-0.8	-3.94545	0.00501315
-0.781818	-3.94545	0.0054847
-0.763636	-3.94545	0.00598729
-0.745455	-3.94545	0.00652152
-0.727273	-3.94545	0.00708782
-0.709091	-3.94545	0.00768647
-0.690909	-3.94545	0.00831755
-0.672727	-3.94545	0.00898098
-0.654545	-3.94545	0.00967644
-0.636364	-3.94545	0.0104034
-0.618182	-3.94545	0.0111611
-0.6	-3.94545	0.0119485
-0.581818	-3.94545	0.0127644
-0.563636	-3.94545	0.0136073
-0.545455	-3.94545	0.0144753
-0.527273	-3.94545	0.0153665
-0.509091	-3.94545	0.0162786
-0.490909	-3.94545	0.0172089
-0.472727	-3.94545	0.0181546
-0.454545	-3.94545	0.0191128
-0.436364	-3.94545	0.0200802
-0.418182	-3.94545	0.0210531
-0.4	-3.94545	0.022028
-0.381818	-3.94545	0.023001
-0.363636	-3.94545	0.0239679
-0.345455	-3.94545	0.0249248
-0.327273	-3.94545	0.0258672
-0.309091	-3.94545	0.0267909
-0.290909	-3.94545	0.0276914
-0.272727	-3.94545	0.0285646
-0.254545	-3.94545	0.0294058
-0.236364	-3.94545	0.030211
-0.218182	-3.94545	0.0309759
-0.2	-3.94545	0.0316964
-0.181818	-3.94545	0.0323687
-0.163636	-3.94545	0.0329891
-0.145455	-3.94545	0.0335542
-0.127273	-3.94545	0.0340608
-0.109091	-3.94545	0.034506
-0.0909091	-3.94545	0.0348873
-0.0727273	-3.94545	0.0352025
-0.0545455	-3.94545	0.0354498
-0.0363636	-3.94545	0.0356277
-0.0181818	-3.94545	0.0357352
0	-3.94545	0.0357716
0.0181818	-3.94545	0.0357368
0.0363636	-3.94545	0.0356309
0.0545455	-3.94545	0.0354546
0.0727273	-3.94545	0.0352089
0.0909091	-3.94545	0.0348952
0.109091	-3.94545	0.0345154
0.127273	-3.94545	0.0340716
0.145455	-3.94545	0.0335665
0.163636	-3.94545	0.0330027
0.181818	-3.94545	0.0323836
0.2	-3.94545	0.0317125
0.218182	-3.94545	0.0309931
0.236364	-3.94545	0.0302292
0.254545	-3.94545	0.029425
0.272727	-3.94545	0.0285846
0.290909	-3.94545	0.0277123
0.309091	-3.94545	0.0268124
0.327273	-3.94545	0.0258893
0.345455	-3.94545	0.0249474
0.363636	-3.94545	0.023991
0.381818	-3.94545	0.0230244
0.4	-3.94545	0.0220517
0.418182	-3.94545	0.0210769
0.436364	-3.94545	0.020104
0.454545	-3.94545	0.0191366
0.472727	-3.94545	0.0181783
0.490909	-3.94545	0.0172323
0.509091	-3.94545	0.0163018
0.527273	-3.94545	0.0153894
0.545455	-3.94545	0.0144978
0.563636	-3.94545	0.0136293
0.581818	-3.94545	0.0127859
0.6	-3.94545	0.0119694
0.618182	-3.94545	0.0111814
0.636364	-3.94545	0.010423
0.654545	-3.94545	0.0096954
0.672727	-3.94545	0.00899923
0.690909	-3.94545	0.00833508
0.709091	-3.94545	0.00770325
0.727273	-3.94545	0.00710386
0.745455	-3.94545	0.0065368
0.763636	-3.94545	0.00600182
0.781818	-3.94545	0.00549848
0.8	-3.94545	0.00502618
0.818182	-3.94545	0.00458422
0.836364	-3.94545	0.00417177
0.854545	-3.94545	0.00378787
0.872727	-3.94545	0.00343152
0.890909	-3.94545	0.00310162
0.909091	-3.94545	0.00279702
0.927273	-3.94545	0.00251652
0.945455	-3.94545	0.00225892
0.963636	-3.94545	0.00202296
0.981818	-3.94545	0.00180741
1	-3.94545	0.00161103
1.01818	-3.94545	0.00143258
1.03636	-3.94545	0.00127086
1.05455	-3.94545	0.00112469
1.07273	-3.94545	0.000992939
1.09091	-3.94545	0.00087449
1.10909	-3.94545	0.000768289
1.12727	-3.94545	0.000673323
1.14545	-3.94545	0.000588633
1.16364	-3.94545	0.000513309
1.18182	-3.94545	0.000446495
1.2	-3.94545	0.000387389
1.21818	-3.94545	0.000335243
1.23636	-3.94545	0.000289362
1.25455	-3.94545	0.000249101
1.27273	-3.94545	0.000213867
1.29091	-3.94545	0.000183117
1.30909	-3.94545	0.000156352
1.32727	-3.94545	0.00013312
1.34545	-3.94545	0.000113008
1.36364	-3.94545	9.56469e-05
1.38182	-3.94545	8.07007e-05
1.4	-3.94545	6.787e-05
1.41818	-3.94545	5.68866e-05
1.43636	-3.94545	4.7512e-05
1.45455	-3.94545	3.95343e-05
1.47273	-3.94545	3.27663e-05
1.49091	-3.94545	2.70431e-05
1.50909	-3.94545	2.22198e-05
1.52727	-3.94545	1.81695e-05
1.54545	-3.94545	1.47815e-05
1.56364	-3.94545	1.19595e-05
1.58182	-3.94545	9.61995e-06
1.6	-3.94545	7.6905e-06
1.61818	-3.94545	6.10872e-06
1.63636	-3.94545	4.82084e-06
1.65455	-3.94545	3.78065e-06
1.67273	-3.94545	2.94849e-06
1.69091	-3.94545	2.2904e-06
1.70909	-3.94545	1.77731e-06
1.72727	-3.94545	1.38438e-06
1.74545	-3.94545	1.09042e-06
1.76364	-3.94545	8.77329e-07
1.78182	-3.94545	7.29667e-07
1.8	-3.94545	6.34278e-07
1.81818	-3.94545	5.79948e-07
1.83636	-3.94545	5.57129e-07
1.85455	-3.94545	5.57698e-07
1.87273	-3.94545	5.74758e-07
1.89091	-3.94545	6.02466e-07
1.90909	-3.94545	6.35893e-07
1.92727	-3.94545	6.70904e-07
1.94545	-3.94545	7.04061e-07
1.96364	-3.94545	7.32534e-07
1.98182	-3.94545	7.54039e-07
2	-3.94545	7.66775e-07
2.01818	-3.94545	7.69374e-07
2.03636	-3.94545	7.60862e-07
2.05455	-3.94545	7.40624e-07
2.07273	-3.94545	7.08366e-07
2.09091	-3.94545	6.64095e-07
2.10909	-3.94545	6.08087e-07
2.12727	-3.94545	5.40867e-07
2.14545	-3.94545	4.63183e-07
2.16364	-3.94545	3.75989e-07
2.18182	-3.94545	2.80419e-07
2.2	-3.94545	1.77765e-07
2.21818	-3.94545	6.94586e-08
2.23636	-3.94545	-4.29537e-08
2.25455	-3.94545	-1.57834e-07
2.27273	-3.94545	-2.73476e-07
2.29091	-3.94545	-3.8813e-07
2.30909	-3.94545	-5.00024e-07
2.32727	-3.94545	-6.07393e-07
2.34545	-3.94545	-7.08502e-07
2.36364	-3.94545	-8.01669e-07
2.38182	-3.94545	-8.85291e-07
2.4	-3.94545	-9.57867e-07
2.41818	-3.94545	-1.01802e-06
2.43636	-3.94545	-1.06452e-06
2.45455	-3.94545	-1.0963e-06
2.47273	-3.94545	-1.11247e-06
2.49091	-3.94545	-1.11235e-06
2.50909	-3.94545	-1.09545e-06
2.52727	-3.94545	-1.06152e-06
2.54545	-3.94545	-1.01051e-06
2.56364	-3.94545	-9.42618e-07
2.58182	-3.94545	-8.5827e-07
2.6	-3.94545	-7.58113e-07
2.61818	-3.94545	-6.43015e-07
2.63636	-3.94545	-5.1406e-07
2.65455	-3.94545	-3.7253e-07
2.67273	-3.94545	-2.19892e-07
2.69091	-3.94545	-5.7785e-08
2.70909	-3.94545	1.12003e-07
2.72727	-3.94545	2.87556e-07
2.74545	-3.94545	4.66849e-07
2.76364	-3.94545	6.47774e-07
2.78182	-3.94545	8.28168e-07
2.8	-3.94545	1.00583e-06
2.81818	-3.94545	1.17855e-06
2.83636	-3.94545	1.34415e-06
2.85455	-3.94545	1.50047e-06
2.87273	-3.94545	1.64543e-06
2.89091	-3.94545	1.77704e-06
2.90909	-3.94545	1.89342e-06
2.92727	-3.94545	1.99283e-06
2.94545	-3.94545	2.07365e-06
2.96364	-3.94545	2.13447e-06
2.98182	-3.94545	2.17403e-06
3	-3.94545	2.19127e-06
3.01818	-3.94545	2.18536e-06
3.03636	-3.94545	2.15566e-06
3.05455	-3.94545	2.10176e-06
3.07273	-3.94545	2.02348e-06
3.09091	-3.94545	1.92085e-06
3.10909	-3.94545	1.79415e-06
3.12727	-3.94545	1.64386e-06
3.14545	-3.94545	1.4707e-06
3.16364	-3.94545	1.27557e-06
3.18182	-3.94545	1.05959e-06
3.2	-3.94545	8.24041e-07
3.21818	-3.94545	5.7038e-07
3.23636	-3.94545	3.00207e-07
3.25455	-3.94545	1.52477e-08
3.27273	-3.94545	-2.82675e-07
3.29091	-3.94545	-5.91663e-07
3.30909	-3.94545	-9.09771e-07
3.32727	-3.94545	-1.23504e-06
3.34545	-3.94545	-1.56551e-06
3.36364	-3.94545	-1.8993e-06
3.38182	-3.94545	-2.23455e-06
3.4	-3.94545	-2.56956e-06
3.41818	-3.94545	-2.90274e-06
3.43636	-3.94545	-3.23265e-06
3.45455	-3.94545	-3.55807e-06
3.47273	-3.94545	-3.87796e-06
3.49091	-3.94545	-4.19155e-06
3.50909	-3.94545	-4.49829e-06
3.52727	-3.94545	-4.79789e-06
3.54545	-3.94545	-5.09033e-06
3.56364	-3.94545	-5.37584e-06
3.58182	-3.94545	-5.65491e-06
3.6	-3.94545	-5.92828e-06
3.61818	-3.94545	-6.19689e-06
3.63636	-3.94545	-6.46189e-06
3.65455	-3.94545	-6.72458e-06
3.67273	-3.94545	-6.98639e-06
3.69091	-3.94545	-7.24881e-06
3.70909	-3.94545	-7.51338e-06
3.72727	-3.94545	-7.7816e-06
3.74545	-3.94545	-8.05491e-06
3.76364	-3.94545	-8.3346e-06
3.78182	-3.94545	-8.62177e-06
3.8	-3.94545	-8.91728e-06
3.81818	-3.94545	-9.22169e-06
3.83636	-3.94545	-9.53522e-06
3.85455	-3.94545	-9.85769e-06
3.87273	-3.94545	-1.01885e-05
3.89091	-3.94545	-1.05266e-05
3.90909	-3.94545	-1.08706e-05
3.92727	-3.94545	-1.12183e-05
3.94545	-3.94545	-1.15673e-05
3.96364	-3.94545	-1.19148e-05
3.98182	-3.94545	-1.22573e-05
4	-3.94545	-1.25912e-05
-4	-3.92727	-1.23975e-05
-3.98182	-3.92727	-1.20401e-05
-3.96364	-3.92727	-1.16806e-05
-3.94545	-3.92727	-1.13226e-05
-3.92727	-3.92727	-1.09692e-05
-3.90909	-3.92727	-1.0623e-05
-3.89091	-3.92727	-1.02862e-05
-3.87273	-3.92727	-9.96026e-06
-3.85455	-3.92727	-9.64632e-06
-3.83636	-3.92727	-9.34493e-06
-3.81818	-3.92727	-9.05617e-06
-3.8	-3.92727	-8.77968e-06
-3.78182	-3.92727	-8.51471e-06
-3.76364	-3.92727	-8.26017e-06
-3.74545	-3.92727	-8.01469e-06
-3.72727	-3.92727	-7.77665e-06
-3.70909	-3.92727	-7.54428e-06
-3.69091	-3.92727	-7.3157e-06
-3.67273	-3.92727	-7.08899e-06
-3.65455	-3.92727	-6.86223e-06
-3.63636	-3.92727	-6.63358e-06
-3.61818	-3.92727	-6.40129e-06
-3.6	-3.92727	-6.1638e-06
-3.58182	-3.92727	-5.91972e-06
-3.56364	-3.92727	-5.66791e-06
-3.54545	-3.92727	-5.40747e-06
-3.52727	-3.92727	-5.13777e-06
-3.50909	-3.92727	-4.85847e-06
-3.49091	-3.92727	-4.56951e-06
-3.47273	-3.92727	-4.27112e-06
-3.45455	-3.92727	-3.9638e-06
-3.43636	-3.92727	-3.64832e-06
-3.41818	-3.92727	-3.32571e-06
-3.4	-3.92727	-2.9972e-06
-3.38182	-3.92727	-2.66425e-06
-3.36364	-3.92727	-2.32847e-06
-3.34545	-3.92727	-1.99165e-06
-3.32727	-3.92727	-1.65565e-06
-3.30909	-3.92727	-1.32246e-06
-3.29091	-3.92727	-9.941e-07
-3.27273	-3.92727	-6.72624e-07
-3.25455	-3.92727	-3.60075e-07
-3.23636	-3.92727	-5.84658e-08
-3.21818	-3.92727	2.30253e-07
-3.2	-3.92727	5.04217e-07
-3.18182	-3.92727	7.61671e-07
-3.16364	-3.92727	1.00099e-06
-3.14545	-3.92727	1.22071e-06
-3.12727	-3.92727	1.41952e-06
-3.10909	-3.92727	1.59629e-06
-3.09091	-3.92727	1.7501e-06
-3.07273	-3.92727	1.88023e-06
-3.05455	-3.92727	1.98617e-06
-3.03636	-3.92727	2.06763e-06
-3.01818	-3.92727	2.12454e-06
-3	-3.92727	2.15707e-06
-2.98182	-3.92727	2.16559e-06
-2.96364	-3.92727	2.15071e-06
-2.94545	-3.92727	2.11325e-06
-2.92727	-3.92727	2.05422e-06
-2.90909	-3.92727	1.97487e-06
-2.89091	-3.92727	1.8766e-06
-2.87273	-3.92727	1.76099e-06
-2.85455	-3.92727	1.62978e-06
-2.83636	-3.92727	1.48486e-06
-2.81818	-3.92727	1.32823e-06
-2.8	-3.92727	1.16197e-06
-2.78182	-3.92727	9.88263e-07
-2.76364	-3.92727	8.09331e-07
-2.74545	-3.92727	6.27421e-07
-2.72727	-3.92727	4.4478e-07
-2.70909	-3.92727	2.63632e-07
-2.69091	-3.92727	8.61446e-08
-2.67273	-3.92727	-8.5589e-08
-2.65455	-3.92727	-2.49581e-07
-2.63636	-3.92727	-4.03968e-07
-2.61818	-3.92727	-5.4704e-07
-2.6	-3.92727	-6.77253e-07
-2.58182	-3.92727	-7.93255e-07
-2.56364	-3.92727	-8.93895e-07
-2.54545	-3.92727	-9.78244e-07
-2.52727	-3.92727	-1.0456e-06
-2.50909	-3.92727	-1.09549e-06
-2.49091	-3.92727	-1.1277e-06
-2.47273	-3.92727	-1.14222e-06
-2.45455	-3.92727	-1.13933e-06
-2.43636	-3.92727	-1.11948e-06
-2.41818	-3.92727	-1.08341e-06
-2.4	-3.92727	-1.03201e-06
-2.38182	-3.92727	-9.66404e-07
-2.36364	-3.92727	-8.87884e-07
-2.34545	-3.92727	-7.97901e-07
-2.32727	-3.92727	-6.98046e-07
-2.30909	-3.92727	-5.90023e-07
-2.29091	-3.92727	-4.75628e-07
-2.27273	-3.92727	-3.56719e-07
-2.25455	-3.92727	-2.35195e-07
-2.23636	-3.92727	-1.12962e-07
-2.21818	-3.92727	8.08895e-09
-2.2	-3.92727	1.26111e-07
-2.18182	-3.92727	2.39332e-07
-2.16364	-3.92727	3.46076e-07
-2.14545	-3.92727	4.44797e-07
-2.12727	-3.92727	5.34103e-07
-2.10909	-3.92727	6.1278e-07
-2.09091	-3.92727	6.79827e-07
-2.07273	-3.92727	7.34474e-07
-2.05455	-3.92727	7.76216e-07
-2.03636	-3.92727	8.04837e-07
-2.01818	-3.92727	8.20446e-07
-2	-3.92727	8.23501e-07
-1.98182	-3.92727	8.14851e-07
-1.96364	-3.92727	7.9577e-07
-1.94545	-3.92727	7.68004e-07
-1.92727	-3.92727	7.33817e-07
-1.90909	-3.92727	6.96054e-07
-1.89091	-3.92727	6.58208e-07
-1.87273	-3.92727	6.24501e-07
-1.85455	-3.92727	5.99979e-07
-1.83636	-3.92727	5.90634e-07
-1.81818	-3.92727	6.03534e-07
-1.8	-3.92727	6.46995e-07
-1.78182	-3.92727	7.30774e-07
-1.76364	-3.92727	8.66303e-07
-1.74545	-3.92727	1.06696e-06
-1.72727	-3.92727	1.34841e-06
-1.70909	-3.92727	1.72897e-06
-1.69091	-3.92727	2.23005e-06
-1.67273	-3.92727	2.87668e-06
-1.65455	-3.92727	3.69813e-06
-1.63636	-3.92727	4.72853e-06
-1.61818	-3.92727	6.00771e-06
-1.6	-3.92727	7.58205e-06
-1.58182	-3.92727	9.5055e-06
-1.56364	-3.92727	1.18407e-05
-1.54545	-3.92727	1.46601e-05
-1.52727	-3.92727	1.80476e-05
-1.50909	-3.92727	2.20999e-05
-1.49091	-3.92727	2.69281e-05
-1.47273	-3.92727	3.26595e-05
-1.45455	-3.92727	3.94398e-05
-1.43636	-3.92727	4.74348e-05
-1.41818	-3.92727	5.68329e-05
-1.4	-3.92727	6.78473e-05
-1.38182	-3.92727	8.07183e-05
-1.36364	-3.92727	9.57162e-05
-1.34545	-3.92727	0.000113143
-1.32727	-3.92727	0.000133337
-1.30909	-3.92727	0.000156673
-1.29091	-3.92727	0.000183566
-1.27273	-3.92727	0.000214475
-1.25455	-3.92727	0.000249902
-1.23636	-3.92727	0.000290398
-1.21818	-3.92727	0.000336565
-1.2	-3.92727	0.000389053
-1.18182	-3.92727	0.000448568
-1.16364	-3.92727	0.000515868
-1.14545	-3.92727	0.000591767
-1.12727	-3.92727	0.000677133
-1.10909	-3.92727	0.000772888
-1.09091	-3.92727	0.00088001
-1.07273	-3.92727	0.000999524
-1.05455	-3.92727	0.00113251
-1.03636	-3.92727	0.00128008
-1.01818	-3.92727	0.00144341
-1	-3.92727	0.00162368
-0.981818	-3.92727	0.00182214
-0.963636	-3.92727	0.00204002
-0.945455	-3.92727	0.0022786
-0.927273	-3.92727	0.00253914
-0.909091	-3.92727	0.0028229
-0.890909	-3.92727	0.00313113
-0.872727	-3.92727	0.00346505
-0.854545	-3.92727	0.00382583
-0.836364	-3.92727	0.00421458
-0.818182	-3.92727	0.00463236
-0.8	-3.92727	0.00508012
-0.781818	-3.92727	0.00555872
-0.763636	-3.92727	0.0060689
-0.745455	-3.92727	0.00661127
-0.727273	-3.92727	0.00718626
-0.709091	-3.92727	0.00779417
-0.690909	-3.92727	0.00843511
-0.672727	-3.92727	0.00910896
-0.654545	-3.92727	0.00981544
-0.636364	-3.92727	0.010554
-0.618182	-3.92727	0.0113239
-0.6	-3.92727	0.012124
-0.581818	-3.92727	0.0129532
-0.563636	-3.92727	0.0138098
-0.545455	-3.92727	0.0146921
-0.527273	-3.92727	0.0155981
-0.509091	-3.92727	0.0165253
-0.490909	-3.92727	0.0174711
-0.472727	-3.92727	0.0184328
-0.454545	-3.92727	0.0194072
-0.436364	-3.92727	0.0203909
-0.418182	-3.92727	0.0213804
-0.4	-3.92727	0.022372
-0.381818	-3.92727	0.0233617
-0.363636	-3.92727	0.0243453
-0.345455	-3.92727	0.0253187
-0.327273	-3.92727	0.0262774
-0.309091	-3.92727	0.0272172
-0.290909	-3.92727	0.0281335
-0.272727	-3.92727	0.0290219
-0.254545	-3.92727	0.029878
-0.236364	-3.92727	0.0306973
-0.218182	-3.92727	0.0314757
-0.2	-3.92727	0.032209
-0.181818	-3.92727	0.0328932
-0.163636	-3.92727	0.0335246
-0.145455	-3.92727	0.0340997
-0.127273	-3.92727	0.0346154
-0.109091	-3.92727	0.0350685
-0.0909091	-3.92727	0.0354566
-0.0727273	-3.92727	0.0357775
-0.0545455	-3.92727	0.0360292
-0.0363636	-3.92727	0.0362102
-0.0181818	-3.92727	0.0363196
0	-3.92727	0.0363567
0.0181818	-3.92727	0.0363213
0.0363636	-3.92727	0.0362135
0.0545455	-3.92727	0.036034
0.0727273	-3.92727	0.0357839
0.0909091	-3.92727	0.0354647
0.109091	-3.92727	0.0350781
0.127273	-3.92727	0.0346264
0.145455	-3.92727	0.0341122
0.163636	-3.92727	0.0335384
0.181818	-3.92727	0.0329083
0.2	-3.92727	0.0322253
0.218182	-3.92727	0.0314932
0.236364	-3.92727	0.0307159
0.254545	-3.92727	0.0298975
[truncated: 192,482 more rows]

## Sheet: trisqz_exp
gamma_r	gamma_im	W
-14.776	-14.776	0.000635071
-14.7089	-14.776	0.000539732
-14.6417	-14.776	0.000425747
-14.5745	-14.776	0.000282471
-14.5074	-14.776	0.000101129
-14.4402	-14.776	-0.000124247
-14.373	-14.776	-0.000396087
-14.3059	-14.776	-0.000712805
-14.2387	-14.776	-0.00106864
-14.1716	-14.776	-0.00145382
-14.1044	-14.776	-0.0018551
-14.0372	-14.776	-0.00225657
-13.9701	-14.776	-0.00264074
-13.9029	-14.776	-0.00298982
-13.8357	-14.776	-0.00328706
-13.7686	-14.776	-0.00351814
-13.7014	-14.776	-0.00367234
-13.6342	-14.776	-0.00374362
-13.5671	-14.776	-0.00373128
-13.4999	-14.776	-0.00364033
-13.4328	-14.776	-0.00348134
-13.3656	-14.776	-0.00327
-13.2984	-14.776	-0.00302611
-13.2313	-14.776	-0.00277236
-13.1641	-14.776	-0.00253273
-13.0969	-14.776	-0.00233078
-13.0298	-14.776	-0.00218787
-12.9626	-14.776	-0.00212149
-12.8954	-14.776	-0.00214379
-12.8283	-14.776	-0.00226049
-12.7611	-14.776	-0.00247013
-12.694	-14.776	-0.00276395
-12.6268	-14.776	-0.00312625
-12.5596	-14.776	-0.00353526
-12.4925	-14.776	-0.00396453
-12.4253	-14.776	-0.00438477
-12.3581	-14.776	-0.00476588
-12.291	-14.776	-0.00507922
-12.2238	-14.776	-0.0052998
-12.1566	-14.776	-0.00540835
-12.0895	-14.776	-0.00539298
-12.0223	-14.776	-0.00525048
-11.9551	-14.776	-0.00498687
-11.888	-14.776	-0.00461749
-11.8208	-14.776	-0.00416624
-11.7537	-14.776	-0.00366426
-11.6865	-14.776	-0.00314799
-11.6193	-14.776	-0.00265676
-11.5522	-14.776	-0.00223004
-11.485	-14.776	-0.00190461
-11.4178	-14.776	-0.00171169
-11.3507	-14.776	-0.00167449
-11.2835	-14.776	-0.001806
-11.2163	-14.776	-0.00210761
-11.1492	-14.776	-0.00256831
-11.082	-14.776	-0.00316481
-11.0149	-14.776	-0.00386244
-10.9477	-14.776	-0.00461692
-10.8805	-14.776	-0.00537683
-10.8134	-14.776	-0.00608666
-10.7462	-14.776	-0.0066903
-10.679	-14.776	-0.00713463
-10.6119	-14.776	-0.00737314
-10.5447	-14.776	-0.00736926
-10.4775	-14.776	-0.00709908
-10.4104	-14.776	-0.00655346
-10.3432	-14.776	-0.00573923
-10.2761	-14.776	-0.00467943
-10.2089	-14.776	-0.00341251
-10.1417	-14.776	-0.00199061
-10.0746	-14.776	-0.000476938
-10.0074	-14.776	0.00105768
-9.94024	-14.776	0.00253869
-9.87307	-14.776	0.00389203
-9.80591	-14.776	0.00504846
-9.73875	-14.776	0.00594758
-9.67158	-14.776	0.00654149
-9.60442	-14.776	0.00679762
-9.53725	-14.776	0.00670081
-9.47009	-14.776	0.00625428
-9.40293	-14.776	0.00547954
-9.33576	-14.776	0.00441531
-9.2686	-14.776	0.00311528
-9.20144	-14.776	0.00164511
-9.13427	-14.776	7.87224e-05
-9.06711	-14.776	-0.00150595
-8.99994	-14.776	-0.00303131
-8.93278	-14.776	-0.00442449
-8.86562	-14.776	-0.00562133
-8.79845	-14.776	-0.00656988
-8.73129	-14.776	-0.00723306
-8.66413	-14.776	-0.00759048
-8.59696	-14.776	-0.0076392
-8.5298	-14.776	-0.00739345
-8.46263	-14.776	-0.0068834
-8.39547	-14.776	-0.00615293
-8.32831	-14.776	-0.00525671
-8.26114	-14.776	-0.00425673
-8.19398	-14.776	-0.00321839
-8.12682	-14.776	-0.00220661
-8.05965	-14.776	-0.001282
-7.99249	-14.776	-0.00049744
-7.92532	-14.776	0.000104798
-7.85816	-14.776	0.000495184
-7.791	-14.776	0.000658248
-7.72383	-14.776	0.000593007
-7.65667	-14.776	0.000312509
-7.58951	-14.776	-0.000157444
-7.52234	-14.776	-0.000780294
-7.45518	-14.776	-0.00151129
-7.38801	-14.776	-0.00230046
-7.32085	-14.776	-0.00309576
-7.25369	-14.776	-0.00384625
-7.18652	-14.776	-0.00450503
-7.11936	-14.776	-0.00503191
-7.0522	-14.776	-0.00539543
-6.98503	-14.776	-0.00557444
-6.91787	-14.776	-0.00555883
-6.8507	-14.776	-0.00534976
-6.78354	-14.776	-0.00495905
-6.71638	-14.776	-0.00440807
-6.64921	-14.776	-0.00372613
-6.58205	-14.776	-0.00294847
-6.51489	-14.776	-0.00211395
-6.44772	-14.776	-0.00126283
-6.38056	-14.776	-0.000434347
-6.31339	-14.776	0.000335266
-6.24623	-14.776	0.00101466
-6.17907	-14.776	0.00157877
-6.1119	-14.776	0.0020098
-6.04474	-14.776	0.00229775
-5.97757	-14.776	0.00244043
-5.91041	-14.776	0.00244317
-5.84325	-14.776	0.00231795
-5.77608	-14.776	0.00208243
-5.70892	-14.776	0.00175862
-5.64176	-14.776	0.00137148
-5.57459	-14.776	0.000947455
-5.50743	-14.776	0.000513073
-5.44026	-14.776	9.36381e-05
-5.3731	-14.776	-0.000287891
-5.30594	-14.776	-0.000611814
-5.23877	-14.776	-0.000862358
-5.17161	-14.776	-0.00102811
-5.10445	-14.776	-0.0011022
-5.03728	-14.776	-0.00108226
-4.97012	-14.776	-0.000970237
-4.90295	-14.776	-0.000771984
-4.83579	-14.776	-0.000496793
-4.76863	-14.776	-0.000156825
-4.70146	-14.776	0.000233497
-4.6343	-14.776	0.000658118
-4.56714	-14.776	0.00109996
-4.49997	-14.776	0.00154151
-4.43281	-14.776	0.00196541
-4.36564	-14.776	0.00235492
-4.29848	-14.776	0.00269445
-4.23132	-14.776	0.00296998
-4.16415	-14.776	0.00316943
-4.09699	-14.776	0.00328307
-4.02983	-14.776	0.00330382
-3.96266	-14.776	0.00322751
-3.8955	-14.776	0.00305309
-3.82833	-14.776	0.0027828
-3.76117	-14.776	0.00242217
-3.69401	-14.776	0.00198007
-3.62684	-14.776	0.00146847
-3.55968	-14.776	0.000902229
-3.49252	-14.776	0.000298681
-3.42535	-14.776	-0.000322886
-3.35819	-14.776	-0.00094186
-3.29102	-14.776	-0.00153703
-3.22386	-14.776	-0.0020874
-3.1567	-14.776	-0.00257302
-3.08953	-14.776	-0.00297585
-3.02237	-14.776	-0.00328053
-2.95521	-14.776	-0.00347517
-2.88804	-14.776	-0.00355192
-2.82088	-14.776	-0.00350742
-2.75371	-14.776	-0.00334308
-2.68655	-14.776	-0.00306512
-2.61939	-14.776	-0.0026844
-2.55222	-14.776	-0.00221605
-2.48506	-14.776	-0.00167883
-2.4179	-14.776	-0.00109437
-2.35073	-14.776	-0.000486236
-2.28357	-14.776	0.000121126
-2.2164	-14.776	0.000703483
-2.14924	-14.776	0.00123792
-2.08208	-14.776	0.00170387
-2.01491	-14.776	0.00208411
-1.94775	-14.776	0.00236549
-1.88059	-14.776	0.00253956
-1.81342	-14.776	0.00260295
-1.74626	-14.776	0.00255747
-1.67909	-14.776	0.00241002
-1.61193	-14.776	0.00217221
-1.54477	-14.776	0.00185974
-1.4776	-14.776	0.00149166
-1.41044	-14.776	0.00108935
-1.34328	-14.776	0.000675533
-1.27611	-14.776	0.000273071
-1.20895	-14.776	-9.6119e-05
-1.14178	-14.776	-0.000412168
-1.07462	-14.776	-0.000658241
-1.00746	-14.776	-0.000821377
-0.940293	-14.776	-0.000893142
-0.873129	-14.776	-0.00087006
-0.805965	-14.776	-0.00075381
-0.738801	-14.776	-0.000551164
-0.671638	-14.776	-0.000273684
-0.604474	-14.776	6.28255e-05
-0.53731	-14.776	0.000439076
-0.470146	-14.776	0.000833231
-0.402983	-14.776	0.00122199
-0.335819	-14.776	0.00158173
-0.268655	-14.776	0.00188974
-0.201491	-14.776	0.00212538
-0.134328	-14.776	0.00227116
-0.0671638	-14.776	0.00231373
0	-14.776	0.00224464
0.0671638	-14.776	0.00206091
0.134328	-14.776	0.00176528
0.201491	-14.776	0.00136627
0.268655	-14.776	0.000877898
0.335819	-14.776	0.000319079
0.402983	-14.776	-0.000287146
0.470146	-14.776	-0.000914678
0.53731	-14.776	-0.00153558
0.604474	-14.776	-0.00212142
0.671638	-14.776	-0.00264469
0.738801	-14.776	-0.00308016
0.805965	-14.776	-0.00340621
0.873129	-14.776	-0.00360592
0.940293	-14.776	-0.00366803
1.00746	-14.776	-0.00358755
1.07462	-14.776	-0.00336605
1.14178	-14.776	-0.00301168
1.20895	-14.776	-0.00253875
1.27611	-14.776	-0.00196704
1.34328	-14.776	-0.0013208
1.41044	-14.776	-0.000627483
1.4776	-14.776	8.36902e-05
1.54477	-14.776	0.000783259
1.61193	-14.776	0.00144307
1.67909	-14.776	0.00203776
1.74626	-14.776	0.00254602
1.81342	-14.776	0.00295172
1.88059	-14.776	0.00324458
1.94775	-14.776	0.00342066
2.01491	-14.776	0.00348231
2.08208	-14.776	0.00343784
2.14924	-14.776	0.00330075
2.2164	-14.776	0.00308877
2.28357	-14.776	0.0028225
2.35073	-14.776	0.00252398
2.4179	-14.776	0.00221516
2.48506	-14.776	0.00191642
2.55222	-14.776	0.00164517
2.61939	-14.776	0.00141472
2.68655	-14.776	0.00123344
2.75371	-14.776	0.00110423
2.82088	-14.776	0.00102449
2.88804	-14.776	0.000986361
2.95521	-14.776	0.000977436
3.02237	-14.776	0.000981802
3.08953	-14.776	0.000981324
3.1567	-14.776	0.00095713
3.22386	-14.776	0.000891171
3.29102	-14.776	0.00076775
3.35819	-14.776	0.000574916
3.42535	-14.776	0.000305611
3.49252	-14.776	-4.1493e-05
3.55968	-14.776	-0.000461561
3.62684	-14.776	-0.000943581
3.69401	-14.776	-0.00147078
3.76117	-14.776	-0.00202149
3.82833	-14.776	-0.00257029
3.8955	-14.776	-0.00308959
3.96266	-14.776	-0.00355123
4.02983	-14.776	-0.0039283
4.09699	-14.776	-0.00419687
4.16415	-14.776	-0.00433756
4.23132	-14.776	-0.00433685
4.29848	-14.776	-0.00418806
4.36564	-14.776	-0.00389193
4.43281	-14.776	-0.00345667
4.49997	-14.776	-0.00289758
4.56714	-14.776	-0.0022363
4.6343	-14.776	-0.00149951
4.70146	-14.776	-0.000717451
4.76863	-14.776	7.77965e-05
4.83579	-14.776	0.000854184
4.90295	-14.776	0.00158149
4.97012	-14.776	0.00223298
5.03728	-14.776	0.00278686
5.10445	-14.776	0.00322732
5.17161	-14.776	0.00354523
5.23877	-14.776	0.0037384
5.30594	-14.776	0.0038113
5.3731	-14.776	0.00377446
5.44026	-14.776	0.00364347
5.50743	-14.776	0.00343761
5.57459	-14.776	0.00317842
5.64176	-14.776	0.00288805
5.70892	-14.776	0.00258773
5.77608	-14.776	0.00229635
5.84325	-14.776	0.00202924
5.91041	-14.776	0.00179733
5.97757	-14.776	0.00160666
6.04474	-14.776	0.00145824
6.1119	-14.776	0.00134835
6.17907	-14.776	0.00126923
6.24623	-14.776	0.00120998
6.31339	-14.776	0.00115777
6.38056	-14.776	0.00109912
6.44772	-14.776	0.00102127
6.51489	-14.776	0.000913381
6.58205	-14.776	0.000767635
6.64921	-14.776	0.000580022
6.71638	-14.776	0.000350834
6.78354	-14.776	8.47932e-05
6.8507	-14.776	-0.000209198
6.91787	-14.776	-0.000518643
6.98503	-14.776	-0.00082835
7.0522	-14.776	-0.00112156
7.11936	-14.776	-0.00138124
7.18652	-14.776	-0.00159141
7.25369	-14.776	-0.00173839
7.32085	-14.776	-0.00181202
7.38801	-14.776	-0.00180649
7.45518	-14.776	-0.00172096
7.52234	-14.776	-0.00155981
7.58951	-14.776	-0.00133254
7.65667	-14.776	-0.00105325
7.72383	-14.776	-0.000739813
7.791	-14.776	-0.000412789
7.85816	-14.776	-9.4117e-05
7.92532	-14.776	0.000194313
7.99249	-14.776	0.000432082
8.05965	-14.776	0.000601594
8.12682	-14.776	0.000689241
8.19398	-14.776	0.000686313
8.26114	-14.776	0.000589594
8.32831	-14.776	0.000401593
8.39547	-14.776	0.000130414
8.46263	-14.776	-0.000210742
8.5298	-14.776	-0.000604387
8.59696	-14.776	-0.00102983
8.66413	-14.776	-0.00146444
8.73129	-14.776	-0.00188502
8.79845	-14.776	-0.00226921
8.86562	-14.776	-0.00259676
8.93278	-14.776	-0.0028507
8.99994	-14.776	-0.00301824
9.06711	-14.776	-0.00309143
9.13427	-14.776	-0.00306744
9.20144	-14.776	-0.0029486
9.2686	-14.776	-0.00274205
9.33576	-14.776	-0.00245913
9.40293	-14.776	-0.0021146
9.47009	-14.776	-0.00172561
9.53725	-14.776	-0.00131063
9.60442	-14.776	-0.000888295
9.67158	-14.776	-0.000476419
9.73875	-14.776	-9.09825e-05
9.80591	-14.776	0.00025461
9.87307	-14.776	0.000550105
9.94024	-14.776	0.000788735
10.0074	-14.776	0.000967314
10.0746	-14.776	0.0010861
10.1417	-14.776	0.00114849
10.2089	-14.776	0.00116045
10.2761	-14.776	0.00113
10.3432	-14.776	0.00106641
10.4104	-14.776	0.000979559
10.4775	-14.776	0.000879237
10.5447	-14.776	0.000774514
10.6119	-14.776	0.000673241
10.679	-14.776	0.000581665
10.7462	-14.776	0.000504184
10.8134	-14.776	0.000443244
10.8805	-14.776	0.000399368
10.9477	-14.776	0.000371303
11.0149	-14.776	0.000356266
11.082	-14.776	0.000350248
11.1492	-14.776	0.000348376
11.2163	-14.776	0.000345277
11.2835	-14.776	0.00033545
11.3507	-14.776	0.000313597
11.4178	-14.776	0.000274936
11.485	-14.776	0.000215445
11.5522	-14.776	0.000132072
11.6193	-14.776	2.28881e-05
11.6865	-14.776	-0.00011281
11.7537	-14.776	-0.000274435
11.8208	-14.776	-0.000460089
11.888	-14.776	-0.000666574
11.9551	-14.776	-0.000889437
12.0223	-14.776	-0.00112305
12.0895	-14.776	-0.00136074
12.1566	-14.776	-0.0015949
12.2238	-14.776	-0.00181723
12.291	-14.776	-0.00201898
12.3581	-14.776	-0.00219119
12.4253	-14.776	-0.00232507
12.4925	-14.776	-0.00241236
12.5596	-14.776	-0.0024457
12.6268	-14.776	-0.00241908
12.694	-14.776	-0.0023282
12.7611	-14.776	-0.00217085
12.8283	-14.776	-0.00194719
12.8954	-14.776	-0.00165996
12.9626	-14.776	-0.00131457
13.0298	-14.776	-0.000919068
13.0969	-14.776	-0.000483936
13.1641	-14.776	-2.17503e-05
13.2313	-14.776	0.000453296
13.2984	-14.776	0.000926004
13.3656	-14.776	0.00138088
13.4328	-14.776	0.00180288
13.4999	-14.776	0.00217821
13.5671	-14.776	0.00249507
13.6342	-14.776	0.00274428
13.7014	-14.776	0.00291981
13.7686	-14.776	0.00301914
13.8357	-14.776	0.00304335
13.9029	-14.776	0.00299707
13.9701	-14.776	0.00288812
14.0372	-14.776	0.00272701
14.1044	-14.776	0.00252617
14.1716	-14.776	0.00229914
14.2387	-14.776	0.00205958
14.3059	-14.776	0.00182036
14.373	-14.776	0.00159263
14.4402	-14.776	0.00138504
14.5074	-14.776	0.00120316
14.5745	-14.776	0.00104911
14.6417	-14.776	0.000921445
14.7089	-14.776	0.000815382
14.776	-14.776	0.000723223
-14.776	-14.7089	0.000314801
-14.7089	-14.7089	0.000204239
-14.6417	-14.7089	8.75285e-05
-14.5745	-14.7089	-4.51236e-05
-14.5074	-14.7089	-0.000202563
-14.4402	-14.7089	-0.000391763
-14.373	-14.7089	-0.000617014
-14.3059	-14.7089	-0.000879322
-14.2387	-14.7089	-0.00117605
-14.1716	-14.7089	-0.00150087
-14.1044	-14.7089	-0.00184401
-14.0372	-14.7089	-0.00219279
-13.9701	-14.7089	-0.00253252
-13.9029	-14.7089	-0.00284748
-13.8357	-14.7089	-0.00312218
-13.7686	-14.7089	-0.00334256
-13.7014	-14.7089	-0.00349723
-13.6342	-14.7089	-0.00357853
-13.5671	-14.7089	-0.00358334
-13.4999	-14.7089	-0.00351362
-13.4328	-14.7089	-0.00337654
-13.3656	-14.7089	-0.0031842
-13.2984	-14.7089	-0.00295306
-13.2313	-14.7089	-0.0027028
-13.1641	-14.7089	-0.00245511
-13.0969	-14.7089	-0.00223209
-13.0298	-14.7089	-0.0020546
-12.9626	-14.7089	-0.00194067
-12.8954	-14.7089	-0.00190399
-12.8283	-14.7089	-0.00195268
-12.7611	-14.7089	-0.00208846
-12.694	-14.7089	-0.00230623
-12.6268	-14.7089	-0.00259421
-12.5596	-14.7089	-0.00293451
-12.4925	-14.7089	-0.00330427
-12.4253	-14.7089	-0.0036772
-12.3581	-14.7089	-0.00402547
-12.291	-14.7089	-0.00432175
-12.2238	-14.7089	-0.0045414
-12.1566	-14.7089	-0.00466443
-12.0895	-14.7089	-0.00467733
-12.0223	-14.7089	-0.00457439
-11.9551	-14.7089	-0.00435858
-11.888	-14.7089	-0.00404174
-11.8208	-14.7089	-0.00364415
-11.7537	-14.7089	-0.00319346
-11.6865	-14.7089	-0.00272303
-11.6193	-14.7089	-0.00226965
-11.5522	-14.7089	-0.00187108
-11.485	-14.7089	-0.0015632
-11.4178	-14.7089	-0.00137733
-11.3507	-14.7089	-0.00133757
-11.2835	-14.7089	-0.00145867
-11.2163	-14.7089	-0.00174439
-11.1492	-14.7089	-0.00218655
-11.082	-14.7089	-0.0027649
-11.0149	-14.7089	-0.00344783
-10.9477	-14.7089	-0.00419387
-10.8805	-14.7089	-0.00495397
-10.8134	-14.7089	-0.00567442
-10.7462	-14.7089	-0.00630014
-10.679	-14.7089	-0.00677832
-10.6119	-14.7089	-0.00706197
-10.5447	-14.7089	-0.00711329
-10.4775	-14.7089	-0.00690659
-10.4104	-14.7089	-0.00643045
-10.3432	-14.7089	-0.00568915
-10.2761	-14.7089	-0.00470308
-10.2089	-14.7089	-0.00350815
-10.1417	-14.7089	-0.0021542
-10.0746	-14.7089	-0.000702538
-10.0074	-14.7089	0.000777388
-9.94024	-14.7089	0.00221184
-9.87307	-14.7089	0.00352701
-9.80591	-14.7089	0.00465336
-9.73875	-14.7089	0.00552974
-9.67158	-14.7089	0.00610709
-9.60442	-14.7089	0.00635147
-9.53725	-14.7089	0.00624622
-9.47009	-14.7089	0.00579308
-9.40293	-14.7089	0.00501223
-9.33576	-14.7089	0.00394125
-9.2686	-14.7089	0.002633
-9.20144	-14.7089	0.00115267
-9.13427	-14.7089	-0.000426034
-9.06711	-14.7089	-0.00202501
-8.99994	-14.7089	-0.00356631
-8.93278	-14.7089	-0.00497645
-8.86562	-14.7089	-0.00619061
-8.79845	-14.7089	-0.00715609
-8.73129	-14.7089	-0.0078351
-8.66413	-14.7089	-0.00820659
-8.59696	-14.7089	-0.00826706
-8.5298	-14.7089	-0.00803026
-8.46263	-14.7089	-0.00752595
-8.39547	-14.7089	-0.00679765
-8.32831	-14.7089	-0.00589965
-8.26114	-14.7089	-0.00489349
-8.19398	-14.7089	-0.00384402
-8.12682	-14.7089	-0.00281546
-8.05965	-14.7089	-0.00186759
-7.99249	-14.7089	-0.00105228
-7.92532	-14.7089	-0.000410754
-7.85816	-14.7089	2.85497e-05
-7.791	-14.7089	0.000251146
-7.72383	-14.7089	0.000256819
-7.65667	-14.7089	5.90313e-05
-7.58951	-14.7089	-0.000316492
-7.52234	-14.7089	-0.000833878
-7.45518	-14.7089	-0.00144977
-7.38801	-14.7089	-0.00211633
-7.32085	-14.7089	-0.00278442
-7.25369	-14.7089	-0.00340671
-7.18652	-14.7089	-0.00394052
-7.11936	-14.7089	-0.00435027
-7.0522	-14.7089	-0.00460938
-6.98503	-14.7089	-0.00470146
-6.91787	-14.7089	-0.00462092
-6.8507	-14.7089	-0.00437274
-6.78354	-14.7089	-0.00397175
-6.71638	-14.7089	-0.00344118
-6.64921	-14.7089	-0.00281092
-6.58205	-14.7089	-0.00211534
-6.51489	-14.7089	-0.00139104
-6.44772	-14.7089	-0.000674533
-6.38056	-14.7089	-1.48479e-07
-6.31339	-14.7089	0.000601898
-6.24623	-14.7089	0.001107
-6.17907	-14.7089	0.00149724
-6.1119	-14.7089	0.00176201
-6.04474	-14.7089	0.00189814
-5.97757	-14.7089	0.00190957
-5.91041	-14.7089	0.00180668
-5.84325	-14.7089	0.00160525
-5.77608	-14.7089	0.0013252
-5.70892	-14.7089	0.000989235
-5.64176	-14.7089	0.000621411
-5.57459	-14.7089	0.000245799
-5.50743	-14.7089	-0.000114756
-5.44026	-14.7089	-0.000439671
-5.3731	-14.7089	-0.000711437
-5.30594	-14.7089	-0.000916181
-5.23877	-14.7089	-0.00104399
-5.17161	-14.7089	-0.00108901
-5.10445	-14.7089	-0.00104932
-5.03728	-14.7089	-0.000926685
-4.97012	-14.7089	-0.000726169
-4.90295	-14.7089	-0.000455695
-4.83579	-14.7089	-0.000125556
-4.76863	-14.7089	0.000252058
-4.70146	-14.7089	0.000663517
-4.6343	-14.7089	0.00109417
-4.56714	-14.7089	0.00152873
-4.49997	-14.7089	0.00195161
-4.43281	-14.7089	0.00234727
-4.36564	-14.7089	0.00270052
-4.29848	-14.7089	0.00299691
-4.23132	-14.7089	0.00322303
-4.16415	-14.7089	0.00336696
-4.09699	-14.7089	0.00341867
-4.02983	-14.7089	0.00337051
-3.96266	-14.7089	0.00321762
-3.8955	-14.7089	0.00295841
-3.82833	-14.7089	0.00259491
-3.76117	-14.7089	0.00213302
-3.69401	-14.7089	0.00158271
-3.62684	-14.7089	0.000957956
-3.55968	-14.7089	0.00027652
-3.49252	-14.7089	-0.000440465
-3.42535	-14.7089	-0.00116915
-3.35819	-14.7089	-0.00188381
-3.29102	-14.7089	-0.00255785
-3.22386	-14.7089	-0.00316497
-3.1567	-14.7089	-0.00368038
-3.08953	-14.7089	-0.00408199
-3.02237	-14.7089	-0.00435165
-2.95521	-14.7089	-0.00447609
-2.88804	-14.7089	-0.00444782
-2.82088	-14.7089	-0.00426566
-2.75371	-14.7089	-0.00393503
-2.68655	-14.7089	-0.00346783
-2.61939	-14.7089	-0.0028821
-2.55222	-14.7089	-0.00220119
-2.48506	-14.7089	-0.00145278
-2.4179	-14.7089	-0.000667553
-2.35073	-14.7089	0.000122247
-2.28357	-14.7089	0.000884415
-2.2164	-14.7089	0.00158835
-2.14924	-14.7089	0.00220657
-2.08208	-14.7089	0.00271604
-2.01491	-14.7089	0.00309931
-1.94775	-14.7089	0.00334533
-1.88059	-14.7089	0.00344985
-1.81342	-14.7089	0.00341564
-1.74626	-14.7089	0.0032521
-1.67909	-14.7089	0.00297475
-1.61193	-14.7089	0.00260421
-1.54477	-14.7089	0.0021651
-1.4776	-14.7089	0.00168458
-1.41044	-14.7089	0.00119095
-1.34328	-14.7089	0.000712098
-1.27611	-14.7089	0.000274057
-1.20895	-14.7089	-0.000100297
-1.14178	-14.7089	-0.00039237
-1.07462	-14.7089	-0.000588711
-1.00746	-14.7089	-0.000681584
-0.940293	-14.7089	-0.000669228
-0.873129	-14.7089	-0.000555797
-0.805965	-14.7089	-0.000351013
-0.738801	-14.7089	-6.95268e-05
-0.671638	-14.7089	0.000269934
-0.604474	-14.7089	0.000645609
-0.53731	-14.7089	0.00103386
-0.470146	-14.7089	0.00141041
-0.402983	-14.7089	0.00175155
-0.335819	-14.7089	0.00203528
-0.268655	-14.7089	0.00224244
-0.201491	-14.7089	0.00235751
-0.134328	-14.7089	0.00236941
-0.0671638	-14.7089	0.00227195
0	-14.7089	0.0020641
0.0671638	-14.7089	0.00175006
0.134328	-14.7089	0.00133903
0.201491	-14.7089	0.000844826
0.268655	-14.7089	0.000285256
0.335819	-14.7089	-0.000318617
0.402983	-14.7089	-0.000943399
0.470146	-14.7089	-0.00156435
0.53731	-14.7089	-0.00215644
0.604474	-14.7089	-0.00269543
0.671638	-14.7089	-0.00315887
0.738801	-14.7089	-0.00352712
0.805965	-14.7089	-0.00378416
0.873129	-14.7089	-0.00391832
0.940293	-14.7089	-0.00392283
1.00746	-14.7089	-0.00379611
1.07462	-14.7089	-0.00354189
1.14178	-14.7089	-0.00316907
1.20895	-14.7089	-0.00269135
1.27611	-14.7089	-0.00212664
1.34328	-14.7089	-0.00149625
1.41044	-14.7089	-0.000823954
1.4776	-14.7089	-0.000134854
1.54477	-14.7089	0.000545762
1.61193	-14.7089	0.00119363
1.67909	-14.7089	0.00178664
1.74626	-14.7089	0.0023059
1.81342	-14.7089	0.00273662
1.88059	-14.7089	0.00306875
1.94775	-14.7089	0.00329743
2.01491	-14.7089	0.00342304
2.08208	-14.7089	0.00345111
2.14924	-14.7089	0.00339178
2.2164	-14.7089	0.00325903
2.28357	-14.7089	0.00306977
2.35073	-14.7089	0.0028426
2.4179	-14.7089	0.00259661
2.48506	-14.7089	0.00235002
2.55222	-14.7089	0.00211898
2.61939	-14.7089	0.00191645
2.68655	-14.7089	0.00175134
2.75371	-14.7089	0.00162785
2.82088	-14.7089	0.00154525
2.88804	-14.7089	0.00149788
2.95521	-14.7089	0.00147564
3.02237	-14.7089	0.00146472
3.08953	-14.7089	0.00144866
3.1567	-14.7089	0.00140965
3.22386	-14.7089	0.00132993
3.29102	-14.7089	0.0011933
3.35819	-14.7089	0.000986502
3.42535	-14.7089	0.000700531
3.49252	-14.7089	0.000331627
3.55968	-14.7089	-0.00011803
3.62684	-14.7089	-0.000640012
3.69401	-14.7089	-0.00121977
3.76117	-14.7089	-0.00183716
3.82833	-14.7089	-0.00246744
3.8955	-14.7089	-0.00308251
3.96266	-14.7089	-0.00365255
4.02983	-14.7089	-0.00414774
4.09699	-14.7089	-0.00454011
4.16415	-14.7089	-0.00480528
4.23132	-14.7089	-0.0049241
4.29848	-14.7089	-0.00488395
4.36564	-14.7089	-0.00467967
4.43281	-14.7089	-0.00431412
4.49997	-14.7089	-0.00379812
4.56714	-14.7089	-0.00315007
4.6343	-14.7089	-0.00239498
4.70146	-14.7089	-0.00156312
4.76863	-14.7089	-0.000688382
4.83579	-14.7089	0.000193625
4.90295	-14.7089	0.00104756
4.97012	-14.7089	0.00184029
5.03728	-14.7089	0.00254272
5.10445	-14.7089	0.0031313
5.17161	-14.7089	0.00358923
5.23877	-14.7089	0.00390712
5.30594	-14.7089	0.00408331
5.3731	-14.7089	0.00412358
5.44026	-14.7089	0.00404045
5.50743	-14.7089	0.00385207
5.57459	-14.7089	0.00358077
5.64176	-14.7089	0.00325143
5.70892	-14.7089	0.00288967
5.77608	-14.7089	0.00252015
5.84325	-14.7089	0.00216493
5.91041	-14.7089	0.00184219
5.97757	-14.7089	0.00156517
6.04474	-14.7089	0.0013416
6.1119	-14.7089	0.00117351
6.17907	-14.7089	0.00105752
6.24623	-14.7089	0.000985494
6.31339	-14.7089	0.000945546
6.38056	-14.7089	0.000923321
6.44772	-14.7089	0.000903409
6.51489	-14.7089	0.000870806
6.58205	-14.7089	0.000812303
6.64921	-14.7089	0.000717697
6.71638	-14.7089	0.000580726
6.78354	-14.7089	0.000399664
6.8507	-14.7089	0.000177535
6.91787	-14.7089	-7.80748e-05
6.98503	-14.7089	-0.000355589
7.0522	-14.7089	-0.000640341
7.11936	-14.7089	-0.000915739
7.18652	-14.7089	-0.0011646
7.25369	-14.7089	-0.00137058
7.32085	-14.7089	-0.00151948
7.38801	-14.7089	-0.00160052
7.45518	-14.7089	-0.00160729
7.52234	-14.7089	-0.0015384
7.58951	-14.7089	-0.00139776
7.65667	-14.7089	-0.0011945
7.72383	-14.7089	-0.000942414
7.791	-14.7089	-0.00065918
7.85816	-14.7089	-0.000365151
7.92532	-14.7089	-8.20167e-05
7.99249	-14.7089	0.000168682
8.05965	-14.7089	0.000367039
8.12682	-14.7089	0.000496178
8.19398	-14.7089	0.000543445
8.26114	-14.7089	0.000501331
8.32831	-14.7089	0.000368038
8.39547	-14.7089	0.000147669
8.46263	-14.7089	-0.000149984
8.5298	-14.7089	-0.000510026
8.59696	-14.7089	-0.000913385
8.66413	-14.7089	-0.00133802
8.73129	-14.7089	-0.00176028
8.79845	-14.7089	-0.00215643
8.86562	-14.7089	-0.00250408
8.93278	-14.7089	-0.00278355
8.99994	-14.7089	-0.00297905
9.06711	-14.7089	-0.00307959
9.13427	-14.7089	-0.00307951
9.20144	-14.7089	-0.00297874
9.2686	-14.7089	-0.00278265
9.33576	-14.7089	-0.00250155
9.40293	-14.7089	-0.00214995
9.47009	-14.7089	-0.00174553
9.53725	-14.7089	-0.001308
9.60442	-14.7089	-0.000857791
9.67158	-14.7089	-0.000414906
9.73875	-14.7089	2.29217e-06
9.80591	-14.7089	0.000378035
9.87307	-14.7089	0.000699919
9.94024	-14.7089	0.000959408
10.0074	-14.7089	0.00115206
10.0746	-14.7089	0.00127748
10.1417	-14.7089	0.00133901
10.2089	-14.7089	0.00134317
10.2761	-14.7089	0.00129901
10.3432	-14.7089	0.00121722
10.4104	-14.7089	0.00110935
10.4775	-14.7089	0.000986876
10.5447	-14.7089	0.000860466
10.6119	-14.7089	0.000739309
10.679	-14.7089	0.000630606
10.7462	-14.7089	0.000539247
10.8134	-14.7089	0.000467673
10.8805	-14.7089	0.000415922
10.9477	-14.7089	0.000381838
11.0149	-14.7089	0.000361418
11.082	-14.7089	0.000349256
11.1492	-14.7089	0.00033905
11.2163	-14.7089	0.000324132
11.2835	-14.7089	0.000297975
11.3507	-14.7089	0.000254656
11.4178	-14.7089	0.000189244
11.485	-14.7089	9.80958e-05
11.5522	-14.7089	-2.0947e-05
11.6193	-14.7089	-0.000168459
11.6865	-14.7089	-0.000343423
11.7537	-14.7089	-0.000543306
11.8208	-14.7089	-0.000764191
11.888	-14.7089	-0.00100096
11.9551	-14.7089	-0.00124751
12.0223	-14.7089	-0.00149696
12.0895	-14.7089	-0.00174191
12.1566	-14.7089	-0.00197462
12.2238	-14.7089	-0.00218729
12.291	-14.7089	-0.00237221
12.3581	-14.7089	-0.00252201
12.4253	-14.7089	-0.00262986
12.4925	-14.7089	-0.00268967
12.5596	-14.7089	-0.00269631
12.6268	-14.7089	-0.00264587
12.694	-14.7089	-0.00253582
12.7611	-14.7089	-0.00236527
12.8283	-14.7089	-0.00213514
12.8954	-14.7089	-0.00184829
12.9626	-14.7089	-0.0015096
13.0298	-14.7089	-0.00112599
13.0969	-14.7089	-0.000706321
13.1641	-14.7089	-0.000261178
13.2313	-14.7089	0.000197411
13.2984	-14.7089	0.000656406
13.3656	-14.7089	0.00110226
13.4328	-14.7089	0.00152152
13.4999	-14.7089	0.00190142
13.5671	-14.7089	0.00223053
13.6342	-14.7089	0.00249937
13.7014	-14.7089	0.00270092
13.7686	-14.7089	0.00283101
13.8357	-14.7089	0.00288859
13.9029	-14.7089	0.00287581
13.9701	-14.7089	0.00279785
14.0372	-14.7089	0.00266266
14.1044	-14.7089	0.00248042
14.1716	-14.7089	0.00226287
14.2387	-14.7089	0.00202259
14.3059	-14.7089	0.00177207
14.373	-14.7089	0.00152294
14.4402	-14.7089	0.00128516
14.5074	-14.7089	0.00106633
14.5745	-14.7089	0.000871219
14.6417	-14.7089	0.000701462
14.7089	-14.7089	0.000555538
14.776	-14.7089	0.000428973
-14.776	-14.6417	3.83857e-05
-14.7089	-14.6417	-7.70497e-05
-14.6417	-14.6417	-0.000188318
-14.5745	-14.6417	-0.000304189
-14.5074	-14.6417	-0.000433264
-14.4402	-14.6417	-0.000583099
-14.373	-14.6417	-0.000759383
-14.3059	-14.6417	-0.000965255
-14.2387	-14.6417	-0.00120081
-14.1716	-14.6417	-0.00146286
-14.1044	-14.6417	-0.00174495
-14.0372	-14.6417	-0.00203768
-13.9701	-14.6417	-0.00232931
-13.9029	-14.6417	-0.00260655
-13.8357	-14.6417	-0.0028556
-13.7686	-14.6417	-0.00306325
-13.7014	-14.6417	-0.00321798
-13.6342	-14.6417	-0.00331107
-13.5671	-14.6417	-0.00333744
-13.4999	-14.6417	-0.00329633
-13.4328	-14.6417	-0.00319161
-13.3656	-14.6417	-0.00303176
-13.2984	-14.6417	-0.0028295
-13.2313	-14.6417	-0.00260102
-13.1641	-14.6417	-0.00236491
-13.0969	-14.6417	-0.00214088
-13.0298	-14.6417	-0.00194826
-12.9626	-14.6417	-0.00180451
-12.8954	-14.6417	-0.00172378
-12.8283	-14.6417	-0.00171565
-12.7611	-14.6417	-0.00178421
-12.694	-14.6417	-0.00192747
-12.6268	-14.6417	-0.00213725
-12.5596	-14.6417	-0.00239958
-12.4925	-14.6417	-0.00269548
-12.4253	-14.6417	-0.0030023
-12.3581	-14.6417	-0.00329532
-12.291	-14.6417	-0.0035496
-12.2238	-14.6417	-0.00374198
-12.1566	-14.6417	-0.00385301
-12.0895	-14.6417	-0.00386874
-12.0223	-14.6417	-0.00378207
-11.9551	-14.6417	-0.00359375
-11.888	-14.6417	-0.00331279
-11.8208	-14.6417	-0.00295622
-11.7537	-14.6417	-0.00254828
-11.6865	-14.6417	-0.00211898
-11.6193	-14.6417	-0.00170215
-11.5522	-14.6417	-0.0013331
-11.485	-14.6417	-0.00104601
-11.4178	-14.6417	-0.000871336
-11.3507	-14.6417	-0.000833229
-11.2835	-14.6417	-0.000947368
-11.2163	-14.6417	-0.00121925
-11.1492	-14.6417	-0.0016431
-11.082	-14.6417	-0.0022016
-11.0149	-14.6417	-0.00286632
-10.9477	-14.6417	-0.00359903
-10.8805	-14.6417	-0.00435374
-10.8134	-14.6417	-0.00507938
-10.7462	-14.6417	-0.00572295
-10.679	-14.6417	-0.00623299
-10.6119	-14.6417	-0.00656303
-10.5447	-14.6417	-0.00667498
-10.4775	-14.6417	-0.00654199
-10.4104	-14.6417	-0.00615077
-10.3432	-14.6417	-0.0055031
-10.2761	-14.6417	-0.00461641
-10.2089	-14.6417	-0.00352337
-10.1417	-14.6417	-0.00227049
-10.0746	-14.6417	-0.000915863
-10.0074	-14.6417	0.000474002
-9.94024	-14.6417	0.00182787
-9.87307	-14.6417	0.00307392
-9.80591	-14.6417	0.00414393
-9.73875	-14.6417	0.00497745
-9.67158	-14.6417	0.00552547
-9.60442	-14.6417	0.0057535
-9.53725	-14.6417	0.00564377
-9.47009	-14.6417	0.00519651
-9.40293	-14.6417	0.00443005
-9.33576	-14.6417	0.00337991
-9.2686	-14.6417	0.00209684
-9.20144	-14.6417	0.000643881
-9.13427	-14.6417	-0.000907223
-9.06711	-14.6417	-0.00248019
-8.99994	-14.6417	-0.0039986
-8.93278	-14.6417	-0.00539022
-8.86562	-14.6417	-0.00659112
-8.79845	-14.6417	-0.00754916
-8.73129	-14.6417	-0.00822676
-8.66413	-14.6417	-0.00860272
-8.59696	-14.6417	-0.00867306
-8.5298	-14.6417	-0.00845074
-8.46263	-14.6417	-0.00796438
-8.39547	-14.6417	-0.0072561
-8.32831	-14.6417	-0.00637854
-8.26114	-14.6417	-0.00539131
-8.19398	-14.6417	-0.00435722
-8.12682	-14.6417	-0.00333827
-8.05965	-14.6417	-0.002392
-7.99249	-14.6417	-0.00156811
-7.92532	-14.6417	-0.000905762
-7.85816	-14.6417	-0.000431636
-7.791	-14.6417	-0.00015885
-7.72383	-14.6417	-8.67761e-05
-7.65667	-14.6417	-0.000201751
-7.58951	-14.6417	-0.000478588
-7.52234	-14.6417	-0.000882766
-7.45518	-14.6417	-0.00137313
-7.38801	-14.6417	-0.00190488
-7.32085	-14.6417	-0.0024327
-7.25369	-14.6417	-0.00291375
-7.18652	-14.6417	-0.00331035
-7.11936	-14.6417	-0.00359222
-7.0522	-14.6417	-0.00373812
-6.98503	-14.6417	-0.00373681
-6.91787	-14.6417	-0.00358734
-6.8507	-14.6417	-0.00329854
-6.78354	-14.6417	-0.00288808
-6.71638	-14.6417	-0.0023808
-6.64921	-14.6417	-0.00180677
-6.58205	-14.6417	-0.00119911
-6.51489	-14.6417	-0.000591671
-6.44772	-14.6417	-1.68524e-05
-6.38056	-14.6417	0.000496395
-6.31339	-14.6417	0.000924205
-6.24623	-14.6417	0.00124901
-6.17907	-14.6417	0.00146028
-6.1119	-14.6417	0.00155474
-6.04474	-14.6417	0.00153615
-5.97757	-14.6417	0.0014146
-5.91041	-14.6417	0.00120552
-5.84325	-14.6417	0.000928366
-5.77608	-14.6417	0.000605245
-5.70892	-14.6417	0.000259401
-5.64176	-14.6417	-8.61658e-05
-5.57459	-14.6417	-0.000409958
-5.50743	-14.6417	-0.000693021
-5.44026	-14.6417	-0.000919724
-5.3731	-14.6417	-0.00107825
-5.30594	-14.6417	-0.00116082
-5.23877	-14.6417	-0.00116365
-5.17161	-14.6417	-0.00108671
-5.10445	-14.6417	-0.000933294
-5.03728	-14.6417	-0.000709527
-4.97012	-14.6417	-0.000423808
-4.90295	-14.6417	-8.62665e-05
-4.83579	-14.6417	0.000291727
-4.76863	-14.6417	0.000697965
-4.70146	-14.6417	0.00111972
-4.6343	-14.6417	0.00154397
-4.56714	-14.6417	0.00195752
-4.49997	-14.6417	0.00234714
-4.43281	-14.6417	0.00269962
-4.36564	-14.6417	0.00300192
-4.29848	-14.6417	0.0032413
-4.23132	-14.6417	0.00340561
-4.16415	-14.6417	0.00348366
-4.09699	-14.6417	0.00346566
-4.02983	-14.6417	0.00334379
-3.96266	-14.6417	0.0031128
-3.8955	-14.6417	0.00277067
-3.82833	-14.6417	0.00231917
-3.76117	-14.6417	0.00176436
-3.69401	-14.6417	0.00111689
-3.62684	-14.6417	0.00039219
-3.55968	-14.6417	-0.000389746
-3.49252	-14.6417	-0.00120475
-3.42535	-14.6417	-0.0020252
-3.35819	-14.6417	-0.00282106
-3.29102	-14.6417	-0.00356108
-3.22386	-14.6417	-0.00421428
-3.1567	-14.6417	-0.00475148
-3.08953	-14.6417	-0.00514689
-3.02237	-14.6417	-0.0053796
-2.95521	-14.6417	-0.00543488
-2.88804	-14.6417	-0.00530531
-2.82088	-14.6417	-0.0049914
-2.75371	-14.6417	-0.00450193
-2.68655	-14.6417	-0.00385381
-2.61939	-14.6417	-0.00307144
-2.55222	-14.6417	-0.00218567
-2.48506	-14.6417	-0.00123238
-2.4179	-14.6417	-0.000250725
-2.35073	-14.6417	0.000718838
-2.28357	-14.6417	0.0016366
-2.2164	-14.6417	0.00246567
-2.14924	-14.6417	0.00317386
-2.08208	-14.6417	0.00373536
-2.01491	-14.6417	0.004132
-1.94775	-14.6417	0.00435418
-1.88059	-14.6417	0.0044012
-1.81342	-14.6417	0.00428115
-1.74626	-14.6417	0.00401034
-1.67909	-14.6417	0.00361216
-1.61193	-14.6417	0.00311572
-1.54477	-14.6417	0.00255404
-1.4776	-14.6417	0.00196215
-1.41044	-14.6417	0.00137511
-1.34328	-14.6417	0.000826011
-1.27611	-14.6417	0.000344264
-1.20895	-14.6417	-4.597e-05
-1.14178	-14.6417	-0.000326938
-1.07462	-14.6417	-0.000488066
-1.00746	-14.6417	-0.000526303
-0.940293	-14.6417	-0.000446017
-0.873129	-14.6417	-0.000258488
-0.805965	-14.6417	1.8977e-05
-0.738801	-14.6417	0.00036423
-0.671638	-14.6417	0.000751683
-0.604474	-14.6417	0.00115385
-0.53731	-14.6417	0.0015429
-0.470146	-14.6417	0.00189223
-0.402983	-14.6417	0.00217778
-0.335819	-14.6417	0.00237926
-0.268655	-14.6417	0.00248111
-0.201491	-14.6417	0.00247305
-0.134328	-14.6417	0.00235052
-0.0671638	-14.6417	0.00211463
0	-14.6417	0.00177196
0.0671638	-14.6417	0.00133407
0.134328	-14.6417	0.00081675
0.201491	-14.6417	0.000239223
0.268655	-14.6417	-0.000376852
0.335819	-14.6417	-0.00100837
0.402983	-14.6417	-0.00163181
0.470146	-14.6417	-0.00222416
0.53731	-14.6417	-0.00276384
0.604474	-14.6417	-0.0032315
0.671638	-14.6417	-0.00361061
0.738801	-14.6417	-0.00388804
0.805965	-14.6417	-0.00405441
0.873129	-14.6417	-0.00410433
0.940293	-14.6417	-0.00403646
1.00746	-14.6417	-0.00385351
1.07462	-14.6417	-0.00356201
1.14178	-14.6417	-0.00317205
1.20895	-14.6417	-0.00269685
1.27611	-14.6417	-0.0021523
1.34328	-14.6417	-0.00155629
1.41044	-14.6417	-0.000928109
1.4776	-14.6417	-0.000287691
1.54477	-14.6417	0.000345137
1.61193	-14.6417	0.000951418
1.67909	-14.6417	0.00151381
1.74626	-14.6417	0.00201729
1.81342	-14.6417	0.00244974
1.88059	-14.6417	0.00280247
1.94775	-14.6417	0.00307052
2.01491	-14.6417	0.00325285
2.08208	-14.6417	0.00335227
2.14924	-14.6417	0.00337524
2.2164	-14.6417	0.00333141
2.28357	-14.6417	0.00323293
2.35073	-14.6417	0.00309374
2.4179	-14.6417	0.00292856
2.48506	-14.6417	0.00275198
2.55222	-14.6417	0.00257736
2.61939	-14.6417	0.002416
2.68655	-14.6417	0.0022762
2.75371	-14.6417	0.00216271
2.82088	-14.6417	0.00207626
2.88804	-14.6417	0.00201349
2.95521	-14.6417	0.00196705
3.02237	-14.6417	0.00192612
3.08953	-14.6417	0.00187719
3.1567	-14.6417	0.00180498
3.22386	-14.6417	0.00169373
3.29102	-14.6417	0.00152841
3.35819	-14.6417	0.00129614
3.42535	-14.6417	0.000987368
3.49252	-14.6417	0.000597012
3.55968	-14.6417	0.000125302
3.62684	-14.6417	-0.000421693
3.69401	-14.6417	-0.00103192
3.76117	-14.6417	-0.00168757
3.82833	-14.6417	-0.00236579
3.8955	-14.6417	-0.00303966
3.96266	-14.6417	-0.00367961
4.02983	-14.6417	-0.00425507
4.09699	-14.6417	-0.00473617
4.16415	-14.6417	-0.00509566
4.23132	-14.6417	-0.00531058
4.29848	-14.6417	-0.00536384
4.36564	-14.6417	-0.00524546
4.43281	-14.6417	-0.00495343
4.49997	-14.6417	-0.00449407
4.56714	-14.6417	-0.00388198
4.6343	-14.6417	-0.00313933
4.70146	-14.6417	-0.00229489
4.76863	-14.6417	-0.00138244
4.83579	-14.6417	-0.000439015
4.90295	-14.6417	0.000497153
4.97012	-14.6417	0.00138872
5.03728	-14.6417	0.00220131
5.10445	-14.6417	0.00290533
5.17161	-14.6417	0.00347759
5.23877	-14.6417	0.00390238
5.30594	-14.6417	0.00417222
5.3731	-14.6417	0.00428797
5.44026	-14.6417	0.00425847
5.50743	-14.6417	0.00409968
5.57459	-14.6417	0.00383339
5.64176	-14.6417	0.0034856
5.70892	-14.6417	0.00308467
5.77608	-14.6417	0.00265938
5.84325	-14.6417	0.00223707
5.91041	-14.6417	0.00184189
5.97757	-14.6417	0.00149336
6.04474	-14.6417	0.00120538
6.1119	-14.6417	0.000985533
6.17907	-14.6417	0.000835055
6.24623	-14.6417	0.000749112
6.31339	-14.6417	0.000717609
6.38056	-14.6417	0.000726329
6.44772	-14.6417	0.000758357
6.51489	-14.6417	0.000795648
6.58205	-14.6417	0.000820648
6.64921	-14.6417	0.000817808
6.71638	-14.6417	0.000774912
6.78354	-14.6417	0.000684085
6.8507	-14.6417	0.000542441
6.91787	-14.6417	0.000352303
6.98503	-14.6417	0.000120991
7.0522	-14.6417	-0.0001398
7.11936	-14.6417	-0.000414974
7.18652	-14.6417	-0.000687292
7.25369	-14.6417	-0.000938806
7.32085	-14.6417	-0.00115236
7.38801	-14.6417	-0.00131302
7.45518	-14.6417	-0.00140937
7.52234	-14.6417	-0.00143451
7.58951	-14.6417	-0.00138675
7.65667	-14.6417	-0.00126982
7.72383	-14.6417	-0.00109279
7.791	-14.6417	-0.000869469
7.85816	-14.6417	-0.000617474
7.92532	-14.6417	-0.000357028
7.99249	-14.6417	-0.000109502
8.05965	-14.6417	0.000104121
8.12682	-14.6417	0.000264776
8.19398	-14.6417	0.000356724
8.26114	-14.6417	0.00036873
8.32831	-14.6417	0.000294936
8.39547	-14.6417	0.000135345
8.46263	-14.6417	-0.000104093
8.5298	-14.6417	-0.000411818
8.59696	-14.6417	-0.000771382
8.66413	-14.6417	-0.00116252
8.73129	-14.6417	-0.00156247
8.79845	-14.6417	-0.00194746
8.86562	-14.6417	-0.00229426
8.93278	-14.6417	-0.0025817
8.99994	-14.6417	-0.00279198
9.06711	-14.6417	-0.00291181
9.13427	-14.6417	-0.0029332
9.20144	-14.6417	-0.00285387
9.2686	-14.6417	-0.00267731
9.33576	-14.6417	-0.00241242
9.40293	-14.6417	-0.00207285
9.47009	-14.6417	-0.00167599
9.53725	-14.6417	-0.00124182
9.60442	-14.6417	-0.000791549
9.67158	-14.6417	-0.000346281
9.73875	-14.6417	7.42795e-05
9.80591	-14.6417	0.000452972
9.87307	-14.6417	0.000776107
9.94024	-14.6417	0.00103411
10.0074	-14.6417	0.00122187
10.0746	-14.6417	0.00133874
10.1417	-14.6417	0.0013883
10.2089	-14.6417	0.00137774
10.2761	-14.6417	0.00131714
10.3432	-14.6417	0.00121854
10.4104	-14.6417	0.00109491
10.4775	-14.6417	0.000959184
10.5447	-14.6417	0.000823293
10.6119	-14.6417	0.000697383
10.679	-14.6417	0.000589185
10.7462	-14.6417	0.000503616
10.8134	-14.6417	0.000442606
10.8805	-14.6417	0.000405162
10.9477	-14.6417	0.000387637
11.0149	-14.6417	0.000384189
11.082	-14.6417	0.000387369
11.1492	-14.6417	0.00038879
11.2163	-14.6417	0.000379839
11.2835	-14.6417	0.00035235
11.3507	-14.6417	0.000299223
11.4178	-14.6417	0.000214925
11.485	-14.6417	9.58604e-05
11.5522	-14.6417	-5.94081e-05
11.6193	-14.6417	-0.000250094
11.6865	-14.6417	-0.000473261
11.7537	-14.6417	-0.000724027
11.8208	-14.6417	-0.000995865
11.888	-14.6417	-0.00128097
11.9551	-14.6417	-0.00157067
12.0223	-14.6417	-0.00185584
12.0895	-14.6417	-0.0021273
12.1566	-14.6417	-0.00237614
12.2238	-14.6417	-0.00259409
12.291	-14.6417	-0.00277369
12.3581	-14.6417	-0.00290851
12.4253	-14.6417	-0.00299328
12.4925	-14.6417	-0.00302397
12.5596	-14.6417	-0.00299785
12.6268	-14.6417	-0.00291351
12.694	-14.6417	-0.0027709
12.7611	-14.6417	-0.00257136
12.8283	-14.6417	-0.00231762
12.8954	-14.6417	-0.00201381
12.9626	-14.6417	-0.00166548
13.0298	-14.6417	-0.00127954
13.0969	-14.6417	-0.000864215
13.1641	-14.6417	-0.000428916
13.2313	-14.6417	1.59505e-05
13.2984	-14.6417	0.000459242
13.3656	-14.6417	0.000889408
13.4328	-14.6417	0.0012949
13.4999	-14.6417	0.0016646
13.5671	-14.6417	0.00198833
13.6342	-14.6417	0.00225735
13.7014	-14.6417	0.00246475
13.7686	-14.6417	0.00260594
13.8357	-14.6417	0.00267885
13.9029	-14.6417	0.00268417
13.9701	-14.6417	0.00262529
14.0372	-14.6417	0.00250821
14.1044	-14.6417	0.0023412
14.1716	-14.6417	0.00213431
14.2387	-14.6417	0.00189877
14.3059	-14.6417	0.00164629
14.373	-14.6417	0.00138834
14.4402	-14.6417	0.00113537
14.5074	-14.6417	0.000896138
14.5745	-14.6417	0.000677162
14.6417	-14.6417	0.0004823
14.7089	-14.6417	0.000312548
14.776	-14.6417	0.000166058
-14.776	-14.5745	-0.000185424
-14.7089	-14.5745	-0.000296977
-14.6417	-14.5745	-0.00039674
-14.5745	-14.5745	-0.000492199
-14.5074	-14.5745	-0.00059127
-14.4402	-14.5745	-0.000701517
-14.373	-14.5745	-0.00082939
-14.3059	-14.5745	-0.000979526
-14.2387	-14.5745	-0.00115418
-14.1716	-14.5745	-0.00135288
-14.1044	-14.5745	-0.00157222
-14.0372	-14.5745	-0.00180601
-13.9701	-14.5745	-0.00204563
-13.9029	-14.5745	-0.00228059
-13.8357	-14.5745	-0.00249932
-13.7686	-14.5745	-0.00269011
-13.7014	-14.5745	-0.00284209
-13.6342	-14.5745	-0.00294619
-13.5671	-14.5745	-0.00299606
-13.4999	-14.5745	-0.00298874
-13.4328	-14.5745	-0.00292512
-13.3656	-14.5745	-0.00281014
-13.2984	-14.5745	-0.00265259
-13.2313	-14.5745	-0.00246467
-13.1641	-14.5745	-0.00226116
-13.0969	-14.5745	-0.0020584
-13.0298	-14.5745	-0.00187305
-12.9626	-14.5745	-0.00172078
-12.8954	-14.5745	-0.00161497
-12.8283	-14.5745	-0.0015655
-12.7611	-14.5745	-0.00157783
-12.694	-14.5745	-0.0016523
-12.6268	-14.5745	-0.00178387
-12.5596	-14.5745	-0.00196233
-12.4925	-14.5745	-0.0021728
-12.4253	-14.5745	-0.00239679
-12.3581	-14.5745	-0.00261351
-12.291	-14.5745	-0.0028015
-12.2238	-14.5745	-0.00294036
-12.1566	-14.5745	-0.00301251
-12.0895	-14.5745	-0.00300486
-12.0223	-14.5745	-0.00291016
-11.9551	-14.5745	-0.00272803
-11.888	-14.5745	-0.00246543
-11.8208	-14.5745	-0.00213665
-11.7537	-14.5745	-0.00176268
-11.6865	-14.5745	-0.00137005
-11.6193	-14.5745	-0.000989147
-11.5522	-14.5745	-0.000652138
-11.485	-14.5745	-0.000390614
-11.4178	-14.5745	-0.000233147
-11.3507	-14.5745	-0.000202916
-11.2835	-14.5745	-0.000315578
-11.2163	-14.5745	-0.000577569
-11.1492	-14.5745	-0.000984976
-11.082	-14.5745	-0.00152308
-11.0149	-14.5745	-0.00216666
-10.9477	-14.5745	-0.00288106
-10.8805	-14.5745	-0.00362395
-10.8134	-14.5745	-0.00434775
-10.7462	-14.5745	-0.00500257
-10.679	-14.5745	-0.00553937
-10.6119	-14.5745	-0.00591334
-10.5447	-14.5745	-0.00608704
-10.4775	-14.5745	-0.0060333
-10.4104	-14.5745	-0.00573745
-10.3432	-14.5745	-0.00519896
-10.2761	-14.5745	-0.00443212
-10.2089	-14.5745	-0.00346578
-10.1417	-14.5745	-0.00234222
-10.0746	-14.5745	-0.00111507
-10.0074	-14.5745	0.000153574
-9.94024	-14.5745	0.00139663
-9.87307	-14.5745	0.0025459
-9.80591	-14.5745	0.00353615
-9.73875	-14.5745	0.00430907
-9.67158	-14.5745	0.00481687
-9.60442	-14.5745	0.00502534
-9.53725	-14.5745	0.00491605
-9.47009	-14.5745	0.00448766
-9.40293	-14.5745	0.00375622
-9.33576	-14.5745	0.0027543
-9.2686	-14.5745	0.00152925
-9.20144	-14.5745	0.000140435
-9.13427	-14.5745	-0.00134415
-9.06711	-14.5745	-0.00285189
-8.99994	-14.5745	-0.00430972
-8.93278	-14.5745	-0.00564839
-8.86562	-14.5745	-0.00680636
-8.79845	-14.5745	-0.00773324
-8.73129	-14.5745	-0.00839251
-8.66413	-14.5745	-0.00876325
-8.59696	-14.5745	-0.00884104
-8.5298	-14.5745	-0.00863767
-8.46263	-14.5745	-0.00817996
-8.39547	-14.5745	-0.00750762
-8.32831	-14.5745	-0.00667042
-8.26114	-14.5745	-0.00572479
-8.19398	-14.5745	-0.00473008
-8.12682	-14.5745	-0.00374482
-8.05965	-14.5745	-0.00282312
-7.99249	-14.5745	-0.00201151
-7.92532	-14.5745	-0.00134639
-7.85816	-14.5745	-0.000852195
-7.791	-14.5745	-0.000540455
-7.72383	-14.5745	-0.000409744
-7.65667	-14.5745	-0.000446461
-7.58951	-14.5745	-0.000626397
-7.52234	-14.5745	-0.000916943
-7.45518	-14.5745	-0.00127976
-7.38801	-14.5745	-0.00167374
-7.32085	-14.5745	-0.00205795
-7.25369	-14.5745	-0.00239453
-7.18652	-14.5745	-0.00265117
-7.11936	-14.5745	-0.00280313
-7.0522	-14.5745	-0.0028346
-6.98503	-14.5745	-0.00273944
-6.91787	-14.5745	-0.00252114
-6.8507	-14.5745	-0.00219219
-6.78354	-14.5745	-0.00177278
-6.71638	-14.5745	-0.00128904
-6.64921	-14.5745	-0.000770989
-6.58205	-14.5745	-0.000250262
-6.51489	-14.5745	0.00024216
-6.44772	-14.5745	0.000678052
-6.38056	-14.5745	0.00103376
-6.31339	-14.5745	0.00129161
-6.24623	-14.5745	0.00144085
-6.17907	-14.5745	0.00147803
-6.1119	-14.5745	0.0014069
-6.04474	-14.5745	0.00123781
-5.97757	-14.5745	0.000986732
-5.91041	-14.5745	0.000673887
-5.84325	-14.5745	0.000322282
-5.77608	-14.5745	-4.39086e-05
-5.70892	-14.5745	-0.000400884
-5.64176	-14.5745	-0.000726623
-5.57459	-14.5745	-0.00100205
-5.50743	-14.5745	-0.00121192
-5.44026	-14.5745	-0.00134534
-5.3731	-14.5745	-0.00139598
-5.30594	-14.5745	-0.00136197
-5.23877	-14.5745	-0.00124554
-5.17161	-14.5745	-0.0010524
-5.10445	-14.5745	-0.000791064
-5.03728	-14.5745	-0.000472079
-4.97012	-14.5745	-0.000107286
-4.90295	-14.5745	0.000290834
-4.83579	-14.5745	0.000709686
-4.76863	-14.5745	0.00113692
-4.70146	-14.5745	0.00156063
-4.6343	-14.5745	0.00196941
-4.56714	-14.5745	0.00235228
-4.49997	-14.5745	0.00269856
-4.43281	-14.5745	0.00299771
-4.36564	-14.5745	0.0032392
-4.29848	-14.5745	0.00341255
-4.23132	-14.5745	0.00350743
-4.16415	-14.5745	0.00351392
-4.09699	-14.5745	0.003423
-4.02983	-14.5745	0.00322716
-3.96266	-14.5745	0.0029211
-3.8955	-14.5745	0.00250253
-3.82833	-14.5745	0.00197296
-3.76117	-14.5745	0.00133835
-3.69401	-14.5745	0.000609658
-3.62684	-14.5745	-0.000196906
-3.55968	-14.5745	-0.0010599
-3.49252	-14.5745	-0.00195304
-3.42535	-14.5745	-0.00284596
-3.35819	-14.5745	-0.00370528
-3.29102	-14.5745	-0.00449607
-3.22386	-14.5745	-0.00518349
-3.1567	-14.5745	-0.00573464
-3.08953	-14.5745	-0.00612042
-3.02237	-14.5745	-0.00631732
-2.95521	-14.5745	-0.00630907
-2.88804	-14.5745	-0.00608787
-2.82088	-14.5745	-0.00565527
-2.75371	-14.5745	-0.00502256
-2.68655	-14.5745	-0.00421059
-2.61939	-14.5745	-0.00324901
-2.55222	-14.5745	-0.00217501
-2.48506	-14.5745	-0.00103156
-2.4179	-14.5745	0.000134665
-2.35073	-14.5745	0.00127577
-2.28357	-14.5745	0.00234507
-2.2164	-14.5745	0.00329961
-2.14924	-14.5745	0.00410247
-2.08208	-14.5745	0.00472467
-2.01491	-14.5745	0.00514676
-1.94775	-14.5745	0.00535974
-1.88059	-14.5745	0.00536541
-1.81342	-14.5745	0.00517616
-1.74626	-14.5745	0.00481401
-1.67909	-14.5745	0.00430922
-1.61193	-14.5745	0.0036984
-1.54477	-14.5745	0.00302223
-1.4776	-14.5745	0.00232305
-1.41044	-14.5745	0.00164238
-1.34328	-14.5745	0.00101855
-1.27611	-14.5745	0.000484527
-1.20895	-14.5745	6.62325e-05
-1.14178	-14.5745	-0.000218773
-1.07462	-14.5745	-0.000362012
-1.00746	-14.5745	-0.000364257
-0.940293	-14.5745	-0.000235135
-0.873129	-14.5745	7.78764e-06
-0.805965	-14.5745	0.000340364
-0.738801	-14.5745	0.000733564
-0.671638	-14.5745	0.0011554
-0.604474	-14.5745	0.00157296
-0.53731	-14.5745	0.00195436
-0.470146	-14.5745	0.00227064
-0.402983	-14.5745	0.0024973
-0.335819	-14.5745	0.00261554
-0.268655	-14.5745	0.00261314
-0.201491	-14.5745	0.00248483
-0.134328	-14.5745	0.00223233
-0.0671638	-14.5745	0.00186393
0	-14.5745	0.00139371
0.0671638	-14.5745	0.000840561
0.134328	-14.5745	0.000226956
0.201491	-14.5745	-0.000422395
0.268655	-14.5745	-0.00108188
0.335819	-14.5745	-0.00172626
0.402983	-14.5745	-0.00233186
0.470146	-14.5745	-0.00287748
0.53731	-14.5745	-0.00334522
0.604474	-14.5745	-0.00372095
0.671638	-14.5745	-0.00399462
0.738801	-14.5745	-0.00416028
0.805965	-14.5745	-0.00421601
0.873129	-14.5745	-0.00416356
0.940293	-14.5745	-0.004008
1.00746	-14.5745	-0.00375719
1.07462	-14.5745	-0.0034213
1.14178	-14.5745	-0.00301225
1.20895	-14.5745	-0.00254325
1.27611	-14.5745	-0.00202827
1.34328	-14.5745	-0.00148165
1.41044	-14.5745	-0.000917749
1.4776	-14.5745	-0.000350535
1.54477	-14.5745	0.000206668
1.61193	-14.5745	0.000741489
1.67909	-14.5745	0.00124278
1.74626	-14.5745	0.00170086
1.81342	-14.5745	0.00210776
1.88059	-14.5745	0.00245745
1.94775	-14.5745	0.00274601
2.01491	-14.5745	0.00297172
2.08208	-14.5745	0.00313519
2.14924	-14.5745	0.00323922
2.2164	-14.5745	0.00328872
2.28357	-14.5745	0.00329041
2.35073	-14.5745	0.00325243
2.4179	-14.5745	0.00318386
2.48506	-14.5745	0.0030941
2.55222	-14.5745	0.00299222
2.61939	-14.5745	0.00288633
2.68655	-14.5745	0.00278285
2.75371	-14.5745	0.00268601
2.82088	-14.5745	0.0025974
2.88804	-14.5745	0.00251565
2.95521	-14.5745	0.00243643
3.02237	-14.5745	0.0023526
3.08953	-14.5745	0.00225462
3.1567	-14.5745	0.00213124
3.22386	-14.5745	0.00197032
3.29102	-14.5745	0.00175983
3.35819	-14.5745	0.00148902
3.42535	-14.5745	0.00114946
3.49252	-14.5745	0.0007361
3.55968	-14.5745	0.00024822
3.62684	-14.5745	-0.000309964
3.69401	-14.5745	-0.00092891
3.76117	-14.5745	-0.00159373
3.82833	-14.5745	-0.00228454
3.8955	-14.5745	-0.00297722
3.96266	-14.5745	-0.00364443
4.02983	-14.5745	-0.00425705
4.09699	-14.5745	-0.00478576
4.16415	-14.5745	-0.00520274
4.23132	-14.5745	-0.00548343
4.29848	-14.5745	-0.00560815
4.36564	-14.5745	-0.00556351
4.43281	-14.5745	-0.00534354
4.49997	-14.5745	-0.00495034
4.56714	-14.5745	-0.00439434
4.6343	-14.5745	-0.003694
4.70146	-14.5745	-0.00287505
4.76863	-14.5745	-0.00196924
4.83579	-14.5745	-0.00101275
4.90295	-14.5745	-4.42427e-05
4.97012	-14.5745	0.000897225
5.03728	-14.5745	0.00177435
5.10445	-14.5745	0.00255364
5.17161	-14.5745	0.00320721
5.23877	-14.5745	0.00371431
5.30594	-14.5745	0.00406233
5.3731	-14.5745	0.00424734
5.44026	-14.5745	0.00427406
5.50743	-14.5745	0.00415534
5.57459	-14.5745	0.00391107
5.64176	-14.5745	0.00356672
5.70892	-14.5745	0.00315155
5.77608	-14.5745	0.00269658
5.84325	-14.5745	0.00223258
5.91041	-14.5745	0.00178807
5.97757	-14.5745	0.00138757
6.04474	-14.5745	0.0010502
6.1119	-14.5745	0.000788634
6.17907	-14.5745	0.000608649
6.24623	-14.5745	0.000509085
6.31339	-14.5745	0.000482359
6.38056	-14.5745	0.000515407
6.44772	-14.5745	0.00059101
6.51489	-14.5745	0.000689372
6.58205	-14.5745	0.000789848
6.64921	-14.5745	0.000872676
6.71638	-14.5745	0.000920588
6.78354	-14.5745	0.000920177
6.8507	-14.5745	0.000862928
6.91787	-14.5745	0.000745831
6.98503	-14.5745	0.000571539
7.0522	-14.5745	0.000348072
7.11936	-14.5745	8.8089e-05
7.18652	-14.5745	-0.000192207
7.25369	-14.5745	-0.000474437
7.32085	-14.5745	-0.000739584
7.38801	-14.5745	-0.000969571
7.45518	-14.5745	-0.00114876
7.52234	-14.5745	-0.00126528
7.58951	-14.5745	-0.00131198
7.65667	-14.5745	-0.00128711
7.72383	-14.5745	-0.00119452
7.791	-14.5745	-0.00104341
7.85816	-14.5745	-0.000847681
7.92532	-14.5745	-0.000624942
7.99249	-14.5745	-0.000395168
8.05965	-14.5745	-0.000179207
8.12682	-14.5745	2.79669e-06
8.19398	-14.5745	0.000132941
8.26114	-14.5745	0.000196944
8.32831	-14.5745	0.00018526
8.39547	-14.5745	9.38448e-05
8.46263	-14.5745	-7.54704e-05
8.5298	-14.5745	-0.000315046
8.59696	-14.5745	-0.000611915
8.66413	-14.5745	-0.000948655
8.73129	-14.5745	-0.00130458
8.79845	-14.5745	-0.00165715
8.86562	-14.5745	-0.00198356
8.93278	-14.5745	-0.00226224
8.99994	-14.5745	-0.00247438
9.06711	-14.5745	-0.00260516
9.13427	-14.5745	-0.00264475
9.20144	-14.5745	-0.00258887
9.2686	-14.5745	-0.00243908
9.33576	-14.5745	-0.00220255
9.40293	-14.5745	-0.0018915
9.47009	-14.5745	-0.00152233
9.53725	-14.5745	-0.0011144
9.60442	-14.5745	-0.000688735
9.67158	-14.5745	-0.000266593
9.73875	-14.5745	0.000131929
9.80591	-14.5745	0.000489149
9.87307	-14.5745	0.000790855
9.94024	-14.5745	0.00102707
10.0074	-14.5745	0.00119251
10.0746	-14.5745	0.00128665
10.1417	-14.5745	0.0013135
10.2089	-14.5745	0.00128106
10.2761	-14.5745	0.00120044
10.3432	-14.5745	0.00108494
10.4104	-14.5745	0.000948847
10.4775	-14.5745	0.000806351
10.5447	-14.5745	0.000670442
10.6119	-14.5745	0.000551974
10.679	-14.5745	0.000458933
10.7462	-14.5745	0.000395947
10.8134	-14.5745	0.000364077
10.8805	-14.5745	0.000360884
10.9477	-14.5745	0.000380762
11.0149	-14.5745	0.000415495
11.082	-14.5745	0.000454994
11.1492	-14.5745	0.000488151
11.2163	-14.5745	0.000503731
11.2835	-14.5745	0.000491258
11.3507	-14.5745	0.000441804
11.4178	-14.5745	0.000348654
11.485	-14.5745	0.000207788
11.5522	-14.5745	1.81578e-05
11.6193	-14.5745	-0.000218236
11.6865	-14.5745	-0.000496484
11.7537	-14.5745	-0.00080908
11.8208	-14.5745	-0.00114639
11.888	-14.5745	-0.00149721
11.9551	-14.5745	-0.00184943
12.0223	-14.5745	-0.00219063
12.0895	-14.5745	-0.00250875
12.1566	-14.5745	-0.00279261
12.2238	-14.5745	-0.00303237
12.291	-14.5745	-0.00321987
12.3581	-14.5745	-0.00334886
12.4253	-14.5745	-0.0034151
12.4925	-14.5745	-0.00341636
12.5596	-14.5745	-0.00335234
12.6268	-14.5745	-0.00322454
12.694	-14.5745	-0.00303602
12.7611	-14.5745	-0.00279124
12.8283	-14.5745	-0.00249587
12.8954	-14.5745	-0.00215653
12.9626	-14.5745	-0.00178071
13.0298	-14.5745	-0.00137657
13.0969	-14.5745	-0.000952816
13.1641	-14.5745	-0.000518599
13.2313	-14.5745	-8.33704e-05
13.2984	-14.5745	0.000343265
13.3656	-14.5745	0.000751729
13.4328	-14.5745	0.00113269
13.4999	-14.5745	0.00147731
13.5671	-14.5745	0.00177756
13.6342	-14.5745	0.0020265
13.7014	-14.5745	0.00221865
13.7686	-14.5745	0.00235022
13.8357	-14.5745	0.0024194
13.9029	-14.5745	0.00242654
13.9701	-14.5745	0.00237419
14.0372	-14.5745	0.00226709
14.1044	-14.5745	0.00211196
14.1716	-14.5745	0.00191724
14.2387	-14.5745	0.00169261
14.3059	-14.5745	0.00144848
14.373	-14.5745	0.0011954
14.4402	-14.5745	0.000943405
14.5074	-14.5745	0.000701401
14.5745	-14.5745	0.000476616
14.6417	-14.5745	0.000274148
14.7089	-14.5745	9.66595e-05
14.776	-14.5745	-5.574e-05
-14.776	-14.5074	-0.000353589
-14.7089	-14.5074	-0.000454596
-14.6417	-14.5074	-0.00053917
-14.5745	-14.5074	-0.000613184
-14.5074	-14.5074	-0.000683328
-14.4402	-14.5074	-0.000756496
-14.373	-14.5074	-0.000839136
-14.3059	-14.5074	-0.000936623
-14.2387	-14.5074	-0.0010527
-14.1716	-14.5074	-0.00118903
-14.1044	-14.5074	-0.00134494
-14.0372	-14.5074	-0.00151735
-13.9701	-14.5074	-0.00170085
-13.9029	-14.5074	-0.00188814
-13.8357	-14.5074	-0.00207049
-13.7686	-14.5074	-0.00223843
-13.7014	-14.5074	-0.00238258
-13.6342	-14.5074	-0.00249443
-13.5671	-14.5074	-0.00256716
-13.4999	-14.5074	-0.00259629
-13.4328	-14.5074	-0.00258024
-13.3656	-14.5074	-0.0025206
-13.2984	-14.5074	-0.0024222
-13.2313	-14.5074	-0.00229283
-13.1641	-14.5074	-0.00214281
-13.0969	-14.5074	-0.00198415
-13.0298	-14.5074	-0.00182972
-12.9626	-14.5074	-0.00169211
-12.8954	-14.5074	-0.00158263
-12.8283	-14.5074	-0.00151018
-12.7611	-14.5074	-0.00148045
-12.694	-14.5074	-0.00149522
-12.6268	-14.5074	-0.001552
-12.5596	-14.5074	-0.00164404
-12.4925	-14.5074	-0.00176065
-12.4253	-14.5074	-0.00188796
-12.3581	-14.5074	-0.00200988
-12.291	-14.5074	-0.00210949
-12.2238	-14.5074	-0.00217038
-12.1566	-14.5074	-0.00217823
-12.0895	-14.5074	-0.00212221
-12.0223	-14.5074	-0.00199622
-11.9551	-14.5074	-0.00179985
-11.888	-14.5074	-0.00153894
-11.8208	-14.5074	-0.00122558
-11.7537	-14.5074	-0.000877797
-11.6865	-14.5074	-0.000518527
-11.6193	-14.5074	-0.00017429
-11.5522	-14.5074	0.000126607
-11.485	-14.5074	0.0003561
-11.4178	-14.5074	0.00048854
-11.3507	-14.5074	0.000502833
-11.2835	-14.5074	0.00038439
-11.2163	-14.5074	0.000126738
-11.1492	-14.5074	-0.000267372
-11.082	-14.5074	-0.000785433
-11.0149	-14.5074	-0.00140534
-10.9477	-14.5074	-0.00209621
-10.8805	-14.5074	-0.00281992
-10.8134	-14.5074	-0.00353321
-10.7462	-14.5074	-0.00419025
-10.679	-14.5074	-0.00474557
-10.6119	-14.5074	-0.00515711
-10.5447	-14.5074	-0.00538917
-10.4775	-14.5074	-0.00541509
-10.4104	-14.5074	-0.00521949
-10.3432	-14.5074	-0.00479981
-10.2761	-14.5074	-0.00416715
-10.2089	-14.5074	-0.00334614
-10.1417	-14.5074	-0.00237403
-10.0746	-14.5074	-0.00129888
-10.0074	-14.5074	-0.000177037
-9.94024	-14.5074	0.000930072
-9.87307	-14.5074	0.00195947
-9.80591	-14.5074	0.00285041
-9.73875	-14.5074	0.00354811
-9.67158	-14.5074	0.00400714
-9.60442	-14.5074	0.00419436
-9.53725	-14.5074	0.00409112
-9.47009	-14.5074	0.00369454
-9.40293	-14.5074	0.00301792
-9.33576	-14.5074	0.00209009
-9.2686	-14.5074	0.000953839
-9.20144	-14.5074	-0.000336566
-9.13427	-14.5074	-0.00171852
-9.06711	-14.5074	-0.00312474
-8.99994	-14.5074	-0.00448723
-8.93278	-14.5074	-0.00574124
-8.86562	-14.5074	-0.00682897
-8.79845	-14.5074	-0.00770282
-8.73129	-14.5074	-0.00832802
-8.66413	-14.5074	-0.00868429
-8.59696	-14.5074	-0.00876673
-8.5298	-14.5074	-0.00858561
-8.46263	-14.5074	-0.00816525
-8.39547	-14.5074	-0.00754208
-8.32831	-14.5074	-0.00676196
-8.26114	-14.5074	-0.00587695
-8.19398	-14.5074	-0.00494187
-8.12682	-14.5074	-0.00401073
-8.05965	-14.5074	-0.00313332
-7.99249	-14.5074	-0.00235234
-7.92532	-14.5074	-0.00170091
-7.85816	-14.5074	-0.00120099
-7.791	-14.5074	-0.000862517
-7.72383	-14.5074	-0.00068344
-7.65667	-14.5074	-0.000650533
-7.58951	-14.5074	-0.000740972
-7.52234	-14.5074	-0.000924507
-7.45518	-14.5074	-0.00116604
-7.38801	-14.5074	-0.00142848
-7.32085	-14.5074	-0.00167552
-7.25369	-14.5074	-0.00187438
-7.18652	-14.5074	-0.00199803
-7.11936	-14.5074	-0.00202706
-7.0522	-14.5074	-0.00195073
-6.98503	-14.5074	-0.00176756
-6.91787	-14.5074	-0.00148502
-6.8507	-14.5074	-0.00111872
-6.78354	-14.5074	-0.000690962
-6.71638	-14.5074	-0.000228841
-6.64921	-14.5074	0.000237882
-6.58205	-14.5074	0.00067907
-6.51489	-14.5074	0.00106644
-6.44772	-14.5074	0.00137558
-6.38056	-14.5074	0.00158761
-6.31339	-14.5074	0.00169038
-6.24623	-14.5074	0.00167918
-6.17907	-14.5074	0.00155685
-6.1119	-14.5074	0.00133335
-6.04474	-14.5074	0.00102492
-5.97757	-14.5074	0.000652766
-5.91041	-14.5074	0.000241481
-5.84325	-14.5074	-0.000182665
-5.77608	-14.5074	-0.000593473
-5.70892	-14.5074	-0.000966452
-5.64176	-14.5074	-0.00128024
-5.57459	-14.5074	-0.00151771
-5.50743	-14.5074	-0.00166673
-5.44026	-14.5074	-0.00172049
-5.3731	-14.5074	-0.00167749
-5.30594	-14.5074	-0.00154116
-5.23877	-14.5074	-0.00131916
-5.17161	-14.5074	-0.00102256
-5.10445	-14.5074	-0.000664788
-5.03728	-14.5074	-0.000260677
-4.97012	-14.5074	0.000174484
-4.90295	-14.5074	0.00062574
-4.83579	-14.5074	0.00107905
-4.76863	-14.5074	0.00152166
-4.70146	-14.5074	0.00194223
-4.6343	-14.5074	0.00233072
-4.56714	-14.5074	0.00267822
-4.49997	-14.5074	0.00297655
-4.43281	-14.5074	0.0032179
-4.36564	-14.5074	0.00339453
-4.29848	-14.5074	0.00349854
-4.23132	-14.5074	0.00352184
-4.16415	-14.5074	0.0034563
-4.09699	-14.5074	0.00329421
-4.02983	-14.5074	0.00302882
-3.96266	-14.5074	0.00265516
-3.8955	-14.5074	0.00217093
-3.82833	-14.5074	0.00157739
-3.76117	-14.5074	0.000880236
-3.69401	-14.5074	9.02833e-05
-3.62684	-14.5074	-0.000776104
-3.55968	-14.5074	-0.00169691
-3.49252	-14.5074	-0.00264477
-3.42535	-14.5074	-0.00358769
-3.35819	-14.5074	-0.00449014
-3.29102	-14.5074	-0.00531462
-3.22386	-14.5074	-0.00602346
-3.1567	-14.5074	-0.00658084
-3.08953	-14.5074	-0.00695489
-3.02237	-14.5074	-0.00711979
-2.95521	-14.5074	-0.00705755
-2.88804	-14.5074	-0.00675958
-2.82088	-14.5074	-0.00622771
-2.75371	-14.5074	-0.00547467
-2.68655	-14.5074	-0.00452394
-2.61939	-14.5074	-0.00340899
-2.55222	-14.5074	-0.00217188
-2.48506	-14.5074	-0.000861234
-2.4179	-14.5074	0.000470099
-2.35073	-14.5074	0.00176783
-2.28357	-14.5074	0.00297911
-2.2164	-14.5074	0.00405537
-2.14924	-14.5074	0.00495497
-2.08208	-14.5074	0.0056455
-2.01491	-14.5074	0.00610552
-1.94775	-14.5074	0.00632567
-1.88059	-14.5074	0.00630904
-1.81342	-14.5074	0.00607091
-1.74626	-14.5074	0.00563762
-1.67909	-14.5074	0.00504488
-1.61193	-14.5074	0.00433552
-1.54477	-14.5074	0.00355684
-1.4776	-14.5074	0.00275771
-1.41044	-14.5074	0.00198566
-1.34328	-14.5074	0.00128409
-1.27611	-14.5074	0.000689791
-1.20895	-14.5074	0.000230969
-1.14178	-14.5074	-7.42125e-05
-1.07462	-14.5074	-0.000218375
-1.00746	-14.5074	-0.000204995
-0.940293	-14.5074	-4.77943e-05
-0.873129	-14.5074	0.000230495
-0.805965	-14.5074	0.000599892
-0.738801	-14.5074	0.00102532
-0.671638	-14.5074	0.00146902
-0.604474	-14.5074	0.001893
-0.53731	-14.5074	0.00226147
-0.470146	-14.5074	0.00254302
-0.402983	-14.5074	0.00271238
-0.335819	-14.5074	0.0027518
-0.268655	-14.5074	0.00265186
-0.201491	-14.5074	0.00241172
-0.134328	-14.5074	0.00203884
-0.0671638	-14.5074	0.00154817
0	-14.5074	0.000960953
0.0671638	-14.5074	0.000303205
0.134328	-14.5074	-0.000396036
0.201491	-14.5074	-0.00110651
0.268655	-14.5074	-0.00179847
0.335819	-14.5074	-0.00244435
0.402983	-14.5074	-0.00302003
0.470146	-14.5074	-0.00350594
0.53731	-14.5074	-0.0038877
0.604474	-14.5074	-0.00415644
0.671638	-14.5074	-0.0043087
0.738801	-14.5074	-0.0043461
0.805965	-14.5074	-0.00427467
0.873129	-14.5074	-0.004104
0.940293	-14.5074	-0.00384637
[truncated: 192,482 more rows]

## Sheet: trisqz_sim
gamma_r	gamma_im	W
-4	-4	0.000130455
-3.98182	-4	0.000128339
-3.96364	-4	0.000125814
-3.94545	-4	0.000122869
-3.92727	-4	0.000119494
-3.90909	-4	0.000115682
-3.89091	-4	0.000111424
-3.87273	-4	0.000106716
-3.85455	-4	0.000101554
-3.83636	-4	9.59353e-05
-3.81818	-4	8.98608e-05
-3.8	-4	8.33323e-05
-3.78182	-4	7.63539e-05
-3.76364	-4	6.89322e-05
-3.74545	-4	6.10759e-05
-3.72727	-4	5.2796e-05
-3.70909	-4	4.41064e-05
-3.69091	-4	3.50231e-05
-3.67273	-4	2.55649e-05
-3.65455	-4	1.57532e-05
-3.63636	-4	5.61213e-06
-3.61818	-4	-4.8316e-06
-3.6	-4	-1.55486e-05
-3.58182	-4	-2.65068e-05
-3.56364	-4	-3.76714e-05
-3.54545	-4	-4.90053e-05
-3.52727	-4	-6.04686e-05
-3.50909	-4	-7.20192e-05
-3.49091	-4	-8.36126e-05
-3.47273	-4	-9.5202e-05
-3.45455	-4	-0.000106739
-3.43636	-4	-0.000118172
-3.41818	-4	-0.00012945
-3.4	-4	-0.000140518
-3.38182	-4	-0.000151322
-3.36364	-4	-0.000161805
-3.34545	-4	-0.000171911
-3.32727	-4	-0.000181581
-3.30909	-4	-0.000190759
-3.29091	-4	-0.000199387
-3.27273	-4	-0.000207408
-3.25455	-4	-0.000214765
-3.23636	-4	-0.000221403
-3.21818	-4	-0.000227269
-3.2	-4	-0.000232311
-3.18182	-4	-0.00023648
-3.16364	-4	-0.000239727
-3.14545	-4	-0.000242009
-3.12727	-4	-0.000243286
-3.10909	-4	-0.00024352
-3.09091	-4	-0.000242678
-3.07273	-4	-0.000240733
-3.05455	-4	-0.00023766
-3.03636	-4	-0.000233442
-3.01818	-4	-0.000228064
-3	-4	-0.00022152
-2.98182	-4	-0.000213809
-2.96364	-4	-0.000204935
-2.94545	-4	-0.000194911
-2.92727	-4	-0.000183754
-2.90909	-4	-0.000171489
-2.89091	-4	-0.000158148
-2.87273	-4	-0.000143771
-2.85455	-4	-0.000128402
-2.83636	-4	-0.000112095
-2.81818	-4	-9.49091e-05
-2.8	-4	-7.69114e-05
-2.78182	-4	-5.81747e-05
-2.76364	-4	-3.87786e-05
-2.74545	-4	-1.88089e-05
-2.72727	-4	1.64309e-06
-2.70909	-4	2.24803e-05
-2.69091	-4	4.36009e-05
-2.67273	-4	6.48982e-05
-2.65455	-4	8.62618e-05
-2.63636	-4	0.000107578
-2.61818	-4	0.000128729
-2.6	-4	0.000149597
-2.58182	-4	0.00017006
-2.56364	-4	0.000189997
-2.54545	-4	0.000209288
-2.52727	-4	0.000227811
-2.50909	-4	0.000245447
-2.49091	-4	0.000262079
-2.47273	-4	0.000277594
-2.45455	-4	0.000291882
-2.43636	-4	0.000304838
-2.41818	-4	0.000316363
-2.4	-4	0.000326365
-2.38182	-4	0.000334759
-2.36364	-4	0.000341466
-2.34545	-4	0.000346418
-2.32727	-4	0.000349557
-2.30909	-4	0.000350832
-2.29091	-4	0.000350206
-2.27273	-4	0.00034765
-2.25455	-4	0.000343149
-2.23636	-4	0.0003367
-2.21818	-4	0.00032831
-2.2	-4	0.000318001
-2.18182	-4	0.000305805
-2.16364	-4	0.00029177
-2.14545	-4	0.000275955
-2.12727	-4	0.00025843
-2.10909	-4	0.000239279
-2.09091	-4	0.000218598
-2.07273	-4	0.000196494
-2.05455	-4	0.000173084
-2.03636	-4	0.000148498
-2.01818	-4	0.000122873
-2	-4	9.63568e-05
-1.98182	-4	6.9103e-05
-1.96364	-4	4.1274e-05
-1.94545	-4	1.30375e-05
-1.92727	-4	-1.54338e-05
-1.90909	-4	-4.39636e-05
-1.89091	-4	-7.23731e-05
-1.87273	-4	-0.000100482
-1.85455	-4	-0.000128111
-1.83636	-4	-0.00015508
-1.81818	-4	-0.000181213
-1.8	-4	-0.00020634
-1.78182	-4	-0.000230291
-1.76364	-4	-0.000252908
-1.74545	-4	-0.000274038
-1.72727	-4	-0.000293536
-1.70909	-4	-0.000311271
-1.69091	-4	-0.000327118
-1.67273	-4	-0.00034097
-1.65455	-4	-0.000352729
-1.63636	-4	-0.000362312
-1.61818	-4	-0.000369651
-1.6	-4	-0.000374695
-1.58182	-4	-0.000377406
-1.56364	-4	-0.000377764
-1.54545	-4	-0.000375766
-1.52727	-4	-0.000371424
-1.50909	-4	-0.000364769
-1.49091	-4	-0.000355846
-1.47273	-4	-0.000344718
-1.45455	-4	-0.000331463
-1.43636	-4	-0.000316174
-1.41818	-4	-0.000298961
-1.4	-4	-0.000279945
-1.38182	-4	-0.00025926
-1.36364	-4	-0.000237056
-1.34545	-4	-0.000213487
-1.32727	-4	-0.000188723
-1.30909	-4	-0.000162939
-1.29091	-4	-0.000136317
-1.27273	-4	-0.000109045
-1.25455	-4	-8.13152e-05
-1.23636	-4	-5.33216e-05
-1.21818	-4	-2.52597e-05
-1.2	-4	2.67581e-06
-1.18182	-4	3.02925e-05
-1.16364	-4	5.74016e-05
-1.14545	-4	8.38194e-05
-1.12727	-4	0.000109369
-1.10909	-4	0.000133881
-1.09091	-4	0.000157196
-1.07273	-4	0.000179165
-1.05455	-4	0.000199649
-1.03636	-4	0.000218525
-1.01818	-4	0.000235681
-1	-4	0.000251019
-0.981818	-4	0.000264458
-0.963636	-4	0.000275932
-0.945455	-4	0.000285389
-0.927273	-4	0.000292795
-0.909091	-4	0.000298133
-0.890909	-4	0.0003014
-0.872727	-4	0.00030261
-0.854545	-4	0.000301794
-0.836364	-4	0.000298995
-0.818182	-4	0.000294275
-0.8	-4	0.000287705
-0.781818	-4	0.000279373
-0.763636	-4	0.000269378
-0.745455	-4	0.000257829
-0.727273	-4	0.000244846
-0.709091	-4	0.000230558
-0.690909	-4	0.000215101
-0.672727	-4	0.000198618
-0.654545	-4	0.000181256
-0.636364	-4	0.000163165
-0.618182	-4	0.0001445
-0.6	-4	0.000125414
-0.581818	-4	0.00010606
-0.563636	-4	8.65897e-05
-0.545455	-4	6.71523e-05
-0.527273	-4	4.78918e-05
-0.509091	-4	2.89467e-05
-0.490909	-4	1.04494e-05
-0.472727	-4	-7.47553e-06
-0.454545	-4	-2.47119e-05
-0.436364	-4	-4.11526e-05
-0.418182	-4	-5.67005e-05
-0.4	-4	-7.12692e-05
-0.381818	-4	-8.47829e-05
-0.363636	-4	-9.71773e-05
-0.345455	-4	-0.0001084
-0.327273	-4	-0.000118409
-0.309091	-4	-0.000127175
-0.290909	-4	-0.000134681
-0.272727	-4	-0.00014092
-0.254545	-4	-0.000145896
-0.236364	-4	-0.000149624
-0.218182	-4	-0.000152129
-0.2	-4	-0.000153445
-0.181818	-4	-0.000153616
-0.163636	-4	-0.000152694
-0.145455	-4	-0.000150735
-0.127273	-4	-0.000147806
-0.109091	-4	-0.000143977
-0.0909091	-4	-0.000139322
-0.0727273	-4	-0.000133921
-0.0545455	-4	-0.000127855
-0.0363636	-4	-0.000121207
-0.0181818	-4	-0.000114062
0	-4	-0.000106504
0.0181818	-4	-9.86165e-05
0.0363636	-4	-9.04819e-05
0.0545455	-4	-8.21797e-05
0.0727273	-4	-7.37867e-05
0.0909091	-4	-6.53762e-05
0.109091	-4	-5.70168e-05
0.127273	-4	-4.87728e-05
0.145455	-4	-4.07033e-05
0.163636	-4	-3.28618e-05
0.181818	-4	-2.52961e-05
0.2	-4	-1.80481e-05
0.218182	-4	-1.11536e-05
0.236364	-4	-4.64232e-06
0.254545	-4	1.4621e-06
0.272727	-4	7.1419e-06
0.290909	-4	1.23852e-05
0.309091	-4	1.71855e-05
0.327273	-4	2.15417e-05
0.345455	-4	2.54577e-05
0.363636	-4	2.89417e-05
0.381818	-4	3.20061e-05
0.4	-4	3.4667e-05
0.418182	-4	3.69437e-05
0.436364	-4	3.8858e-05
0.454545	-4	4.04342e-05
0.472727	-4	4.1698e-05
0.490909	-4	4.26763e-05
0.509091	-4	4.33967e-05
0.527273	-4	4.38872e-05
0.545455	-4	4.41751e-05
0.563636	-4	4.42875e-05
0.581818	-4	4.425e-05
0.6	-4	4.4087e-05
0.618182	-4	4.38211e-05
0.636364	-4	4.34727e-05
0.654545	-4	4.30601e-05
0.672727	-4	4.25991e-05
0.690909	-4	4.21028e-05
0.709091	-4	4.15819e-05
0.727273	-4	4.10439e-05
0.745455	-4	4.0494e-05
0.763636	-4	3.99345e-05
0.781818	-4	3.93653e-05
0.8	-4	3.87837e-05
0.818182	-4	3.81848e-05
0.836364	-4	3.75617e-05
0.854545	-4	3.69055e-05
0.872727	-4	3.62059e-05
0.890909	-4	3.54514e-05
0.909091	-4	3.46293e-05
0.927273	-4	3.37265e-05
0.945455	-4	3.27293e-05
0.963636	-4	3.16242e-05
0.981818	-4	3.03979e-05
1	-4	2.90379e-05
1.01818	-4	2.75324e-05
1.03636	-4	2.58709e-05
1.05455	-4	2.40446e-05
1.07273	-4	2.20462e-05
1.09091	-4	1.98704e-05
1.10909	-4	1.75142e-05
1.12727	-4	1.49766e-05
1.14545	-4	1.22595e-05
1.16364	-4	9.36687e-06
1.18182	-4	6.30563e-06
1.2	-4	3.08512e-06
1.21818	-4	-2.82647e-07
1.23636	-4	-3.78314e-06
1.25455	-4	-7.39935e-06
1.27273	-4	-1.11119e-05
1.29091	-4	-1.48994e-05
1.30909	-4	-1.87381e-05
1.32727	-4	-2.26028e-05
1.34545	-4	-2.64665e-05
1.36364	-4	-3.03012e-05
1.38182	-4	-3.40774e-05
1.4	-4	-3.77653e-05
1.41818	-4	-4.13345e-05
1.43636	-4	-4.47545e-05
1.45455	-4	-4.79949e-05
1.47273	-4	-5.1026e-05
1.49091	-4	-5.38187e-05
1.50909	-4	-5.63452e-05
1.52727	-4	-5.85793e-05
1.54545	-4	-6.04961e-05
1.56364	-4	-6.2073e-05
1.58182	-4	-6.32897e-05
1.6	-4	-6.41282e-05
1.61818	-4	-6.45732e-05
1.63636	-4	-6.46125e-05
1.65455	-4	-6.42366e-05
1.67273	-4	-6.34393e-05
1.69091	-4	-6.22178e-05
1.70909	-4	-6.05723e-05
1.72727	-4	-5.85065e-05
1.74545	-4	-5.60274e-05
1.76364	-4	-5.31454e-05
1.78182	-4	-4.9874e-05
1.8	-4	-4.623e-05
1.81818	-4	-4.22329e-05
1.83636	-4	-3.79055e-05
1.85455	-4	-3.32731e-05
1.87273	-4	-2.83635e-05
1.89091	-4	-2.32067e-05
1.90909	-4	-1.7835e-05
1.92727	-4	-1.22823e-05
1.94545	-4	-6.58401e-06
1.96364	-4	-7.7693e-07
1.98182	-4	5.10131e-06
2	-4	1.10124e-05
2.01818	-4	1.69176e-05
2.03636	-4	2.27781e-05
2.05455	-4	2.85556e-05
2.07273	-4	3.42119e-05
2.09091	-4	3.971e-05
2.10909	-4	4.50138e-05
2.12727	-4	5.00884e-05
2.14545	-4	5.4901e-05
2.16364	-4	5.942e-05
2.18182	-4	6.36164e-05
2.2	-4	6.74632e-05
2.21818	-4	7.09358e-05
2.23636	-4	7.40124e-05
2.25455	-4	7.66735e-05
2.27273	-4	7.89029e-05
2.29091	-4	8.06871e-05
2.30909	-4	8.20155e-05
2.32727	-4	8.28807e-05
2.34545	-4	8.32781e-05
2.36364	-4	8.32064e-05
2.38182	-4	8.26671e-05
2.4	-4	8.16647e-05
2.41818	-4	8.02066e-05
2.43636	-4	7.83029e-05
2.45455	-4	7.59665e-05
2.47273	-4	7.32127e-05
2.49091	-4	7.00593e-05
2.50909	-4	6.65263e-05
2.52727	-4	6.26358e-05
2.54545	-4	5.84119e-05
2.56364	-4	5.38802e-05
2.58182	-4	4.9068e-05
2.6	-4	4.40037e-05
2.61818	-4	3.8717e-05
2.63636	-4	3.32386e-05
2.65455	-4	2.75995e-05
2.67273	-4	2.18315e-05
2.69091	-4	1.59666e-05
2.70909	-4	1.00368e-05
2.72727	-4	4.07408e-06
2.74545	-4	-1.88995e-06
2.76364	-4	-7.82418e-06
2.78182	-4	-1.36982e-05
2.8	-4	-1.94823e-05
2.81818	-4	-2.5148e-05
2.83636	-4	-3.06677e-05
2.85455	-4	-3.60152e-05
2.87273	-4	-4.11658e-05
2.89091	-4	-4.60961e-05
2.90909	-4	-5.07844e-05
2.92727	-4	-5.52106e-05
2.94545	-4	-5.93565e-05
2.96364	-4	-6.32055e-05
2.98182	-4	-6.67429e-05
3	-4	-6.99561e-05
3.01818	-4	-7.2834e-05
3.03636	-4	-7.53678e-05
3.05455	-4	-7.75504e-05
3.07273	-4	-7.93765e-05
3.09091	-4	-8.08428e-05
3.10909	-4	-8.19478e-05
3.12727	-4	-8.26918e-05
3.14545	-4	-8.30767e-05
3.16364	-4	-8.31063e-05
3.18182	-4	-8.27857e-05
3.2	-4	-8.21217e-05
3.21818	-4	-8.11225e-05
3.23636	-4	-7.97978e-05
3.25455	-4	-7.81583e-05
3.27273	-4	-7.62161e-05
3.29091	-4	-7.39842e-05
3.30909	-4	-7.14767e-05
3.32727	-4	-6.87085e-05
3.34545	-4	-6.56955e-05
3.36364	-4	-6.24539e-05
3.38182	-4	-5.90008e-05
3.4	-4	-5.53536e-05
3.41818	-4	-5.15302e-05
3.43636	-4	-4.75487e-05
3.45455	-4	-4.34274e-05
3.47273	-4	-3.91848e-05
3.49091	-4	-3.48391e-05
3.50909	-4	-3.04089e-05
3.52727	-4	-2.59122e-05
3.54545	-4	-2.1367e-05
3.56364	-4	-1.67909e-05
3.58182	-4	-1.22012e-05
3.6	-4	-7.61467e-06
3.61818	-4	-3.04754e-06
3.63636	-4	1.48443e-06
3.65455	-4	5.96614e-06
3.67273	-4	1.03831e-05
3.69091	-4	1.47217e-05
3.70909	-4	1.89689e-05
3.72727	-4	2.31124e-05
3.74545	-4	2.71408e-05
3.76364	-4	3.10436e-05
3.78182	-4	3.4811e-05
3.8	-4	3.8434e-05
3.81818	-4	4.19046e-05
3.83636	-4	4.52156e-05
3.85455	-4	4.83608e-05
3.87273	-4	5.13346e-05
3.89091	-4	5.41325e-05
3.90909	-4	5.67506e-05
3.92727	-4	5.91861e-05
3.94545	-4	6.14367e-05
3.96364	-4	6.35013e-05
3.98182	-4	6.53791e-05
4	-4	6.70703e-05
-4	-3.98182	0.000133042
-3.98182	-3.98182	0.000130728
-3.96364	-3.98182	0.000127991
-3.94545	-3.98182	0.000124822
-3.92727	-3.98182	0.000121212
-3.90909	-3.98182	0.000117151
-3.89091	-3.98182	0.000112635
-3.87273	-3.98182	0.000107657
-3.85455	-3.98182	0.000102215
-3.83636	-3.98182	9.63076e-05
-3.81818	-3.98182	8.99356e-05
-3.8	-3.98182	8.3102e-05
-3.78182	-3.98182	7.58119e-05
-3.76364	-3.98182	6.80728e-05
-3.74545	-3.98182	5.98946e-05
-3.72727	-3.98182	5.12895e-05
-3.70909	-3.98182	4.22726e-05
-3.69091	-3.98182	3.28612e-05
-3.67273	-3.98182	2.30756e-05
-3.65455	-3.98182	1.29386e-05
-3.63636	-3.98182	2.47572e-06
-3.61818	-3.98182	-8.28466e-06
-3.6	-3.98182	-1.93116e-05
-3.58182	-3.98182	-3.05712e-05
-3.56364	-3.98182	-4.20274e-05
-3.54545	-3.98182	-5.3641e-05
-3.52727	-3.98182	-6.53706e-05
-3.50909	-3.98182	-7.71722e-05
-3.49091	-3.98182	-8.89997e-05
-3.47273	-3.98182	-0.000100805
-3.45455	-3.98182	-0.000112536
-3.43636	-3.98182	-0.000124143
-3.41818	-3.98182	-0.00013557
-3.4	-3.98182	-0.000146763
-3.38182	-3.98182	-0.000157664
-3.36364	-3.98182	-0.000168216
-3.34545	-3.98182	-0.000178362
-3.32727	-3.98182	-0.000188041
-3.30909	-3.98182	-0.000197196
-3.29091	-3.98182	-0.000205767
-3.27273	-3.98182	-0.000213698
-3.25455	-3.98182	-0.00022093
-3.23636	-3.98182	-0.000227408
-3.21818	-3.98182	-0.000233078
-3.2	-3.98182	-0.000237888
-3.18182	-3.98182	-0.000241787
-3.16364	-3.98182	-0.00024473
-3.14545	-3.98182	-0.000246672
-3.12727	-3.98182	-0.000247573
-3.10909	-3.98182	-0.000247397
-3.09091	-3.98182	-0.000246111
-3.07273	-3.98182	-0.00024369
-3.05455	-3.98182	-0.000240109
-3.03636	-3.98182	-0.000235354
-3.01818	-3.98182	-0.000229412
-3	-3.98182	-0.000222278
-2.98182	-3.98182	-0.000213953
-2.96364	-3.98182	-0.000204446
-2.94545	-3.98182	-0.00019377
-2.92727	-3.98182	-0.000181946
-2.90909	-3.98182	-0.000169002
-2.89091	-3.98182	-0.000154975
-2.87273	-3.98182	-0.000139906
-2.85455	-3.98182	-0.000123844
-2.83636	-3.98182	-0.000106847
-2.81818	-3.98182	-8.89776e-05
-2.8	-3.98182	-7.03072e-05
-2.78182	-3.98182	-5.09129e-05
-2.76364	-3.98182	-3.08786e-05
-2.74545	-3.98182	-1.02941e-05
-2.72727	-3.98182	1.07447e-05
-2.70909	-3.98182	3.21365e-05
-2.69091	-3.98182	5.37751e-05
-2.67273	-3.98182	7.55498e-05
-2.65455	-3.98182	9.73458e-05
-2.63636	-3.98182	0.000119045
-2.61818	-3.98182	0.000140527
-2.6	-3.98182	0.000161669
-2.58182	-3.98182	0.000182347
-2.56364	-3.98182	0.000202436
-2.54545	-3.98182	0.000221812
-2.52727	-3.98182	0.000240352
-2.50909	-3.98182	0.000257934
-2.49091	-3.98182	0.00027444
-2.47273	-3.98182	0.000289754
-2.45455	-3.98182	0.000303765
-2.43636	-3.98182	0.000316369
-2.41818	-3.98182	0.000327466
-2.4	-3.98182	0.000336964
-2.38182	-3.98182	0.000344777
-2.36364	-3.98182	0.000350831
-2.34545	-3.98182	0.000355057
-2.32727	-3.98182	0.0003574
-2.30909	-3.98182	0.000357812
-2.29091	-3.98182	0.000356259
-2.27273	-3.98182	0.000352717
-2.25455	-3.98182	0.000347175
-2.23636	-3.98182	0.000339633
-2.21818	-3.98182	0.000330105
-2.2	-3.98182	0.000318619
-2.18182	-3.98182	0.000305213
-2.16364	-3.98182	0.000289941
-2.14545	-3.98182	0.000272869
-2.12727	-3.98182	0.000254075
-2.10909	-3.98182	0.00023365
-2.09091	-3.98182	0.000211699
-2.07273	-3.98182	0.000188335
-2.05455	-3.98182	0.000163686
-2.03636	-3.98182	0.000137887
-2.01818	-3.98182	0.000111086
-2	-3.98182	8.34367e-05
-1.98182	-3.98182	5.51028e-05
-1.96364	-3.98182	2.62541e-05
-1.94545	-3.98182	-2.93385e-06
-1.92727	-3.98182	-3.22809e-05
-1.90909	-3.98182	-6.16035e-05
-1.89091	-3.98182	-9.07159e-05
-1.87273	-3.98182	-0.000119432
-1.85455	-3.98182	-0.000147565
-1.83636	-3.98182	-0.000174931
-1.81818	-3.98182	-0.000201351
-1.8	-3.98182	-0.000226646
-1.78182	-3.98182	-0.000250648
-1.76364	-3.98182	-0.000273193
-1.74545	-3.98182	-0.000294127
-1.72727	-3.98182	-0.000313306
-1.70909	-3.98182	-0.000330596
-1.69091	-3.98182	-0.000345876
-1.67273	-3.98182	-0.000359038
-1.65455	-3.98182	-0.000369987
-1.63636	-3.98182	-0.000378644
-1.61818	-3.98182	-0.000384946
-1.6	-3.98182	-0.000388845
-1.58182	-3.98182	-0.000390311
-1.56364	-3.98182	-0.00038933
-1.54545	-3.98182	-0.000385907
-1.52727	-3.98182	-0.000380062
-1.50909	-3.98182	-0.000371835
-1.49091	-3.98182	-0.00036128
-1.47273	-3.98182	-0.000348471
-1.45455	-3.98182	-0.000333496
-1.43636	-3.98182	-0.00031646
-1.41818	-3.98182	-0.000297482
-1.4	-3.98182	-0.000276697
-1.38182	-3.98182	-0.000254251
-1.36364	-3.98182	-0.000230303
-1.34545	-3.98182	-0.000205022
-1.32727	-3.98182	-0.000178588
-1.30909	-3.98182	-0.000151188
-1.29091	-3.98182	-0.000123014
-1.27273	-3.98182	-9.42672e-05
-1.25455	-3.98182	-6.51483e-05
-1.23636	-3.98182	-3.58621e-05
-1.21818	-3.98182	-6.61293e-06
-1.2	-3.98182	2.2396e-05
-1.18182	-3.98182	5.09645e-05
-1.16364	-3.98182	7.88969e-05
-1.14545	-3.98182	0.000106004
-1.12727	-3.98182	0.000132102
-1.10909	-3.98182	0.00015702
-1.09091	-3.98182	0.000180595
-1.07273	-3.98182	0.000202674
-1.05455	-3.98182	0.000223121
-1.03636	-3.98182	0.000241809
-1.01818	-3.98182	0.00025863
-1	-3.98182	0.000273489
-0.981818	-3.98182	0.000286307
-0.963636	-3.98182	0.000297022
-0.945455	-3.98182	0.000305589
-0.927273	-3.98182	0.000311981
-0.909091	-3.98182	0.000316187
-0.890909	-3.98182	0.000318212
-0.872727	-3.98182	0.000318081
-0.854545	-3.98182	0.000315833
-0.836364	-3.98182	0.000311523
-0.818182	-3.98182	0.000305222
-0.8	-3.98182	0.000297014
-0.781818	-3.98182	0.000286999
-0.763636	-3.98182	0.000275286
-0.745455	-3.98182	0.000261998
-0.727273	-3.98182	0.000247266
-0.709091	-3.98182	0.000231233
-0.690909	-3.98182	0.000214045
-0.672727	-3.98182	0.000195858
-0.654545	-3.98182	0.00017683
-0.636364	-3.98182	0.000157123
-0.618182	-3.98182	0.000136901
-0.6	-3.98182	0.000116327
-0.581818	-3.98182	9.55652e-05
-0.563636	-3.98182	7.47749e-05
-0.545455	-3.98182	5.41124e-05
-0.527273	-3.98182	3.3729e-05
-0.509091	-3.98182	1.37692e-05
-0.490909	-3.98182	-5.62947e-06
-0.472727	-3.98182	-2.43384e-05
-0.454545	-3.98182	-4.22383e-05
-0.436364	-3.98182	-5.922e-05
-0.418182	-3.98182	-7.51853e-05
-0.4	-3.98182	-9.00475e-05
-0.381818	-3.98182	-0.000103732
-0.363636	-3.98182	-0.000116176
-0.345455	-3.98182	-0.00012733
-0.327273	-3.98182	-0.000137155
-0.309091	-3.98182	-0.000145628
-0.290909	-3.98182	-0.000152735
-0.272727	-3.98182	-0.000158476
-0.254545	-3.98182	-0.000162862
-0.236364	-3.98182	-0.000165914
-0.218182	-3.98182	-0.000167666
-0.2	-3.98182	-0.00016816
-0.181818	-3.98182	-0.000167447
-0.163636	-3.98182	-0.000165588
-0.145455	-3.98182	-0.00016265
-0.127273	-3.98182	-0.000158707
-0.109091	-3.98182	-0.000153838
-0.0909091	-3.98182	-0.000148127
-0.0727273	-3.98182	-0.000141662
-0.0545455	-3.98182	-0.000134533
-0.0363636	-3.98182	-0.00012683
-0.0181818	-3.98182	-0.000118648
0	-3.98182	-0.000110076
0.0181818	-3.98182	-0.000101207
0.0363636	-3.98182	-9.21286e-05
0.0545455	-3.98182	-8.29262e-05
0.0727273	-3.98182	-7.3682e-05
0.0909091	-3.98182	-6.44738e-05
0.109091	-3.98182	-5.53745e-05
0.127273	-3.98182	-4.64515e-05
0.145455	-3.98182	-3.77666e-05
0.163636	-3.98182	-2.93751e-05
0.181818	-3.98182	-2.13262e-05
0.2	-3.98182	-1.36623e-05
0.218182	-3.98182	-6.41912e-06
0.236364	-3.98182	3.74318e-07
0.254545	-3.98182	6.69566e-06
0.272727	-3.98182	1.25291e-05
0.290909	-3.98182	1.7865e-05
0.309091	-3.98182	2.27e-05
0.327273	-3.98182	2.70363e-05
0.345455	-3.98182	3.08813e-05
0.363636	-3.98182	3.42473e-05
0.381818	-3.98182	3.71512e-05
0.4	-3.98182	3.96136e-05
0.418182	-3.98182	4.16585e-05
0.436364	-3.98182	4.33125e-05
0.454545	-3.98182	4.46048e-05
0.472727	-3.98182	4.5566e-05
0.490909	-3.98182	4.62279e-05
0.509091	-3.98182	4.66229e-05
0.527273	-3.98182	4.67834e-05
0.545455	-3.98182	4.67413e-05
0.563636	-3.98182	4.65277e-05
0.581818	-3.98182	4.61723e-05
0.6	-3.98182	4.5703e-05
0.618182	-3.98182	4.51456e-05
0.636364	-3.98182	4.45236e-05
0.654545	-3.98182	4.38577e-05
0.672727	-3.98182	4.3166e-05
0.690909	-3.98182	4.24633e-05
0.709091	-3.98182	4.17616e-05
0.727273	-3.98182	4.10695e-05
0.745455	-3.98182	4.03927e-05
0.763636	-3.98182	3.97337e-05
0.781818	-3.98182	3.90921e-05
0.8	-3.98182	3.84648e-05
0.818182	-3.98182	3.78459e-05
0.836364	-3.98182	3.72273e-05
0.854545	-3.98182	3.65987e-05
0.872727	-3.98182	3.5948e-05
0.890909	-3.98182	3.52616e-05
0.909091	-3.98182	3.45247e-05
0.927273	-3.98182	3.37218e-05
0.945455	-3.98182	3.28368e-05
0.963636	-3.98182	3.18535e-05
0.981818	-3.98182	3.07561e-05
1	-3.98182	2.95293e-05
1.01818	-3.98182	2.81587e-05
1.03636	-3.98182	2.66312e-05
1.05455	-3.98182	2.49354e-05
1.07273	-3.98182	2.30616e-05
1.09091	-3.98182	2.10021e-05
1.10909	-3.98182	1.87517e-05
1.12727	-3.98182	1.63077e-05
1.14545	-3.98182	1.36698e-05
1.16364	-3.98182	1.08407e-05
1.18182	-3.98182	7.82583e-06
1.2	-3.98182	4.63348e-06
1.21818	-3.98182	1.27476e-06
1.23636	-3.98182	-2.23637e-06
1.25455	-3.98182	-5.88328e-06
1.27273	-3.98182	-9.6467e-06
1.29091	-3.98182	-1.35049e-05
1.30909	-3.98182	-1.74341e-05
1.32727	-3.98182	-2.14081e-05
1.34545	-3.98182	-2.53992e-05
1.36364	-3.98182	-2.93782e-05
1.38182	-3.98182	-3.33145e-05
1.4	-3.98182	-3.71767e-05
1.41818	-3.98182	-4.09328e-05
1.43636	-3.98182	-4.45505e-05
1.45455	-3.98182	-4.79976e-05
1.47273	-3.98182	-5.12423e-05
1.49091	-3.98182	-5.42536e-05
1.50909	-3.98182	-5.70015e-05
1.52727	-3.98182	-5.94576e-05
1.54545	-3.98182	-6.1595e-05
1.56364	-3.98182	-6.3389e-05
1.58182	-3.98182	-6.4817e-05
1.6	-3.98182	-6.58591e-05
1.61818	-3.98182	-6.64981e-05
1.63636	-3.98182	-6.67199e-05
1.65455	-3.98182	-6.65132e-05
1.67273	-3.98182	-6.58704e-05
1.69091	-3.98182	-6.4787e-05
1.70909	-3.98182	-6.32621e-05
1.72727	-3.98182	-6.12981e-05
1.74545	-3.98182	-5.89013e-05
1.76364	-3.98182	-5.60811e-05
1.78182	-3.98182	-5.28505e-05
1.8	-3.98182	-4.92259e-05
1.81818	-3.98182	-4.52267e-05
1.83636	-3.98182	-4.08755e-05
1.85455	-3.98182	-3.6198e-05
1.87273	-3.98182	-3.12222e-05
1.89091	-3.98182	-2.59788e-05
1.90909	-3.98182	-2.05007e-05
1.92727	-3.98182	-1.48227e-05
1.94545	-3.98182	-8.98131e-06
1.96364	-3.98182	-3.01441e-06
1.98182	-3.98182	3.03904e-06
2	-3.98182	9.13931e-06
2.01818	-3.98182	1.52462e-05
2.03636	-3.98182	2.13194e-05
2.05455	-3.98182	2.73187e-05
2.07273	-3.98182	3.32045e-05
2.09091	-3.98182	3.89378e-05
2.10909	-3.98182	4.44808e-05
2.12727	-3.98182	4.9797e-05
2.14545	-3.98182	5.48516e-05
2.16364	-3.98182	5.96114e-05
2.18182	-3.98182	6.40457e-05
2.2	-3.98182	6.81257e-05
2.21818	-3.98182	7.18254e-05
2.23636	-3.98182	7.51212e-05
2.25455	-3.98182	7.79926e-05
2.27273	-3.98182	8.04217e-05
2.29091	-3.98182	8.23938e-05
2.30909	-3.98182	8.38973e-05
2.32727	-3.98182	8.49237e-05
2.34545	-3.98182	8.54675e-05
2.36364	-3.98182	8.55266e-05
2.38182	-3.98182	8.51019e-05
2.4	-3.98182	8.41973e-05
2.41818	-3.98182	8.28199e-05
2.43636	-3.98182	8.09795e-05
2.45455	-3.98182	7.86889e-05
2.47273	-3.98182	7.59633e-05
2.49091	-3.98182	7.28207e-05
2.50909	-3.98182	6.92812e-05
2.52727	-3.98182	6.53674e-05
2.54545	-3.98182	6.11037e-05
2.56364	-3.98182	5.65162e-05
2.58182	-3.98182	5.1633e-05
2.6	-3.98182	4.64831e-05
2.61818	-3.98182	4.1097e-05
2.63636	-3.98182	3.55062e-05
2.65455	-3.98182	2.97427e-05
2.67273	-3.98182	2.38393e-05
2.69091	-3.98182	1.78289e-05
2.70909	-3.98182	1.17447e-05
2.72727	-3.98182	5.6196e-06
2.74545	-3.98182	-5.1364e-07
2.76364	-3.98182	-6.6228e-06
2.78182	-3.98182	-1.26763e-05
2.8	-3.98182	-1.86435e-05
2.81818	-3.98182	-2.44947e-05
2.83636	-3.98182	-3.02012e-05
2.85455	-3.98182	-3.57359e-05
2.87273	-3.98182	-4.10729e-05
2.89091	-3.98182	-4.61879e-05
2.90909	-3.98182	-5.10582e-05
2.92727	-3.98182	-5.56629e-05
2.94545	-3.98182	-5.99829e-05
2.96364	-3.98182	-6.40007e-05
2.98182	-3.98182	-6.7701e-05
3	-3.98182	-7.10704e-05
3.01818	-3.98182	-7.40972e-05
3.03636	-3.98182	-7.6772e-05
3.05455	-3.98182	-7.90871e-05
3.07273	-3.98182	-8.10368e-05
3.09091	-3.98182	-8.26175e-05
3.10909	-3.98182	-8.38272e-05
3.12727	-3.98182	-8.46659e-05
3.14545	-3.98182	-8.51354e-05
3.16364	-3.98182	-8.52391e-05
3.18182	-3.98182	-8.49822e-05
3.2	-3.98182	-8.43714e-05
3.21818	-3.98182	-8.34147e-05
3.23636	-3.98182	-8.21219e-05
3.25455	-3.98182	-8.05039e-05
3.27273	-3.98182	-7.85726e-05
3.29091	-3.98182	-7.63415e-05
3.30909	-3.98182	-7.38247e-05
3.32727	-3.98182	-7.10374e-05
3.34545	-3.98182	-6.79956e-05
3.36364	-3.98182	-6.47159e-05
3.38182	-3.98182	-6.12157e-05
3.4	-3.98182	-5.75129e-05
3.41818	-3.98182	-5.36255e-05
3.43636	-3.98182	-4.9572e-05
3.45455	-3.98182	-4.53713e-05
3.47273	-3.98182	-4.10422e-05
3.49091	-3.98182	-3.66034e-05
3.50909	-3.98182	-3.20738e-05
3.52727	-3.98182	-2.74719e-05
3.54545	-3.98182	-2.28163e-05
3.56364	-3.98182	-1.8125e-05
3.58182	-3.98182	-1.34156e-05
3.6	-3.98182	-8.70559e-06
3.61818	-3.98182	-4.01157e-06
3.63636	-3.98182	6.50219e-07
3.65455	-3.98182	5.26419e-06
3.67273	-3.98182	9.81545e-06
3.69091	-3.98182	1.42898e-05
3.70909	-3.98182	1.86737e-05
3.72727	-3.98182	2.29546e-05
3.74545	-3.98182	2.71206e-05
3.76364	-3.98182	3.11606e-05
3.78182	-3.98182	3.50645e-05
3.8	-3.98182	3.88229e-05
3.81818	-3.98182	4.24274e-05
3.83636	-3.98182	4.58704e-05
3.85455	-3.98182	4.91452e-05
3.87273	-3.98182	5.2246e-05
3.89091	-3.98182	5.51679e-05
3.90909	-3.98182	5.79068e-05
3.92727	-3.98182	6.04594e-05
3.94545	-3.98182	6.28233e-05
3.96364	-3.98182	6.49969e-05
3.98182	-3.98182	6.69793e-05
4	-3.98182	6.87706e-05
-4	-3.96364	0.000135678
-3.98182	-3.96364	0.000133162
-3.96364	-3.96364	0.000130211
-3.94545	-3.96364	0.000126817
-3.92727	-3.96364	0.000122968
-3.90909	-3.96364	0.000118658
-3.89091	-3.96364	0.000113881
-3.87273	-3.96364	0.000108632
-3.85455	-3.96364	0.00010291
-3.83636	-3.96364	9.67128e-05
-3.81818	-3.96364	9.00429e-05
-3.8	-3.96364	8.29042e-05
-3.78182	-3.96364	7.53026e-05
-3.76364	-3.96364	6.72468e-05
-3.74545	-3.96364	5.87476e-05
-3.72727	-3.96364	4.98187e-05
-3.70909	-3.96364	4.04762e-05
-3.69091	-3.96364	3.07388e-05
-3.67273	-3.96364	2.06283e-05
-3.65455	-3.96364	1.01687e-05
-3.63636	-3.96364	-6.12674e-07
-3.61818	-3.96364	-1.16861e-05
-3.6	-3.96364	-2.30189e-05
-3.58182	-3.96364	-3.45759e-05
-3.56364	-3.96364	-4.63188e-05
-3.54545	-3.96364	-5.82072e-05
-3.52727	-3.96364	-7.01978e-05
-3.50909	-3.96364	-8.22449e-05
-3.49091	-3.96364	-9.43007e-05
-3.47273	-3.96364	-0.000106315
-3.45455	-3.96364	-0.000118236
-3.43636	-3.96364	-0.000130009
-3.41818	-3.96364	-0.00014158
-3.4	-3.96364	-0.00015289
-3.38182	-3.96364	-0.000163882
-3.36364	-3.96364	-0.000174497
-3.34545	-3.96364	-0.000184675
-3.32727	-3.96364	-0.000194357
-3.30909	-3.96364	-0.000203483
-3.29091	-3.96364	-0.000211992
-3.27273	-3.96364	-0.000219827
-3.25455	-3.96364	-0.000226929
-3.23636	-3.96364	-0.000233242
-3.21818	-3.96364	-0.000238711
-3.2	-3.96364	-0.000243285
-3.18182	-3.96364	-0.000246913
-3.16364	-3.96364	-0.000249548
-3.14545	-3.96364	-0.000251148
-3.12727	-3.96364	-0.000251672
-3.10909	-3.96364	-0.000251085
-3.09091	-3.96364	-0.000249356
-3.07273	-3.96364	-0.00024646
-3.05455	-3.96364	-0.000242374
-3.03636	-3.96364	-0.000237085
-3.01818	-3.96364	-0.000230583
-3	-3.96364	-0.000222865
-2.98182	-3.96364	-0.000213934
-2.96364	-3.96364	-0.0002038
-2.94545	-3.96364	-0.000192481
-2.92727	-3.96364	-0.000180001
-2.90909	-3.96364	-0.000166391
-2.89091	-3.96364	-0.000151689
-2.87273	-3.96364	-0.000135942
-2.85455	-3.96364	-0.000119203
-2.83636	-3.96364	-0.000101532
-2.81818	-3.96364	-8.29967e-05
-2.8	-3.96364	-6.36726e-05
-2.78182	-3.96364	-4.36407e-05
-2.76364	-3.96364	-2.29891e-05
-2.74545	-3.96364	-1.81204e-06
-2.72727	-3.96364	1.97904e-05
-2.70909	-3.96364	4.17127e-05
-2.69091	-3.96364	6.38444e-05
-2.67273	-3.96364	8.60707e-05
-2.65455	-3.96364	0.000108273
-2.63636	-3.96364	0.000130329
-2.61818	-3.96364	0.000152114
-2.6	-3.96364	0.000173503
-2.58182	-3.96364	0.000194367
-2.56364	-3.96364	0.000214579
-2.54545	-3.96364	0.000234013
-2.52727	-3.96364	0.000252541
-2.50909	-3.96364	0.000270041
-2.49091	-3.96364	0.000286393
-2.47273	-3.96364	0.000301479
-2.45455	-3.96364	0.000315188
-2.43636	-3.96364	0.000327414
-2.41818	-3.96364	0.000338058
-2.4	-3.96364	0.000347028
-2.38182	-3.96364	0.00035424
-2.36364	-3.96364	0.00035962
-2.34545	-3.96364	0.000363102
-2.32727	-3.96364	0.000364633
-2.30909	-3.96364	0.000364168
-2.29091	-3.96364	0.000361676
-2.27273	-3.96364	0.000357138
-2.25455	-3.96364	0.000350547
-2.23636	-3.96364	0.000341908
-2.21818	-3.96364	0.000331241
-2.2	-3.96364	0.000318578
-2.18182	-3.96364	0.000303966
-2.16364	-3.96364	0.000287465
-2.14545	-3.96364	0.000269146
-2.12727	-3.96364	0.000249097
-2.10909	-3.96364	0.000227416
-2.09091	-3.96364	0.000204214
-2.07273	-3.96364	0.000179615
-2.05455	-3.96364	0.000153753
-2.03636	-3.96364	0.000126773
-2.01818	-3.96364	9.88289e-05
-2	-3.96364	7.00849e-05
-1.98182	-3.96364	4.07117e-05
-1.96364	-3.96364	1.08873e-05
-1.94545	-3.96364	-1.92052e-05
-1.92727	-3.96364	-4.9378e-05
-1.90909	-3.96364	-7.94407e-05
-1.89091	-3.96364	-0.000109201
-1.87273	-3.96364	-0.000138466
-1.85455	-3.96364	-0.000167044
-1.83636	-3.96364	-0.000194746
-1.81818	-3.96364	-0.000221387
-1.8	-3.96364	-0.000246787
-1.78182	-3.96364	-0.000270773
-1.76364	-3.96364	-0.00029318
-1.74545	-3.96364	-0.000313852
-1.72727	-3.96364	-0.000332644
-1.70909	-3.96364	-0.000349423
-1.69091	-3.96364	-0.000364069
-1.67273	-3.96364	-0.000376475
-1.65455	-3.96364	-0.000386551
-1.63636	-3.96364	-0.00039422
-1.61818	-3.96364	-0.000399425
-1.6	-3.96364	-0.000402123
-1.58182	-3.96364	-0.000402291
-1.56364	-3.96364	-0.000399921
-1.54545	-3.96364	-0.000395026
-1.52727	-3.96364	-0.000387636
-1.50909	-3.96364	-0.000377799
-1.49091	-3.96364	-0.000365579
-1.47273	-3.96364	-0.000351061
-1.45455	-3.96364	-0.000334345
-1.43636	-3.96364	-0.000315545
-1.41818	-3.96364	-0.000294794
-1.4	-3.96364	-0.000272236
-1.38182	-3.96364	-0.000248031
-1.36364	-3.96364	-0.000222349
-1.34545	-3.96364	-0.000195372
-1.32727	-3.96364	-0.000167291
-1.30909	-3.96364	-0.000138304
-1.29091	-3.96364	-0.000108616
-1.27273	-3.96364	-7.84366e-05
-1.25455	-3.96364	-4.79788e-05
-1.23636	-3.96364	-1.74563e-05
-1.21818	-3.96364	1.29175e-05
-1.2	-3.96364	4.29311e-05
-1.18182	-3.96364	7.23769e-05
-1.16364	-3.96364	0.000101053
-1.14545	-3.96364	0.000128763
-1.12727	-3.96364	0.000155321
-1.10909	-3.96364	0.000180551
-1.09091	-3.96364	0.000204287
-1.07273	-3.96364	0.000226377
-1.05455	-3.96364	0.000246682
-1.03636	-3.96364	0.000265078
-1.01818	-3.96364	0.000281457
-1	-3.96364	0.000295728
-0.981818	-3.96364	0.000307816
-0.963636	-3.96364	0.000317665
-0.945455	-3.96364	0.000325236
-0.927273	-3.96364	0.000330508
-0.909091	-3.96364	0.000333479
-0.890909	-3.96364	0.000334163
-0.872727	-3.96364	0.000332595
-0.854545	-3.96364	0.000328823
-0.836364	-3.96364	0.000322915
-0.818182	-3.96364	0.000314951
-0.8	-3.96364	0.00030503
-0.781818	-3.96364	0.000293261
-0.763636	-3.96364	0.000279769
-0.745455	-3.96364	0.000264687
-0.727273	-3.96364	0.00024816
-0.709091	-3.96364	0.000230341
-0.690909	-3.96364	0.000211392
-0.672727	-3.96364	0.000191479
-0.654545	-3.96364	0.000170771
-0.636364	-3.96364	0.000149443
-0.618182	-3.96364	0.000127668
-0.6	-3.96364	0.00010562
-0.581818	-3.96364	8.34718e-05
-0.563636	-3.96364	6.13914e-05
-0.545455	-3.96364	3.95427e-05
-0.527273	-3.96364	1.80835e-05
-0.509091	-3.96364	-2.83582e-06
-0.490909	-3.96364	-2.30733e-05
-0.472727	-3.96364	-4.24964e-05
-0.454545	-3.96364	-6.09832e-05
-0.436364	-3.96364	-7.8423e-05
-0.418182	-3.96364	-9.47171e-05
-0.4	-3.96364	-0.000109779
-0.381818	-3.96364	-0.000123536
-0.363636	-3.96364	-0.000135927
-0.345455	-3.96364	-0.000146906
-0.327273	-3.96364	-0.000156441
-0.309091	-3.96364	-0.00016451
-0.290909	-3.96364	-0.000171107
-0.272727	-3.96364	-0.000176238
-0.254545	-3.96364	-0.000179922
-0.236364	-3.96364	-0.000182188
-0.218182	-3.96364	-0.000183077
-0.2	-3.96364	-0.000182641
-0.181818	-3.96364	-0.00018094
-0.163636	-3.96364	-0.000178044
-0.145455	-3.96364	-0.000174029
-0.127273	-3.96364	-0.000168979
-0.109091	-3.96364	-0.000162982
-0.0909091	-3.96364	-0.000156133
-0.0727273	-3.96364	-0.000148527
-0.0545455	-3.96364	-0.000140264
-0.0363636	-3.96364	-0.000131444
-0.0181818	-3.96364	-0.000122167
0	-3.96364	-0.000112532
0.0181818	-3.96364	-0.000102638
0.0363636	-3.96364	-9.25799e-05
0.0545455	-3.96364	-8.24488e-05
0.0727273	-3.96364	-7.23323e-05
0.0909091	-3.96364	-6.23126e-05
0.109091	-3.96364	-5.24666e-05
0.127273	-3.96364	-4.28648e-05
0.145455	-3.96364	-3.35715e-05
0.163636	-3.96364	-2.46437e-05
0.181818	-3.96364	-1.61315e-05
0.2	-3.96364	-8.0776e-06
0.218182	-3.96364	-5.17282e-07
0.236364	-3.96364	6.52152e-06
0.254545	-3.96364	1.30182e-05
0.272727	-3.96364	1.89592e-05
0.290909	-3.96364	2.43378e-05
0.309091	-3.96364	2.9154e-05
0.327273	-3.96364	3.34137e-05
0.345455	-3.96364	3.71286e-05
0.363636	-3.96364	4.03156e-05
0.381818	-3.96364	4.29963e-05
0.4	-3.96364	4.51964e-05
0.418182	-3.96364	4.69449e-05
0.436364	-3.96364	4.82741e-05
0.454545	-3.96364	4.92182e-05
0.472727	-3.96364	4.98133e-05
0.490909	-3.96364	5.00963e-05
0.509091	-3.96364	5.01049e-05
0.527273	-3.96364	4.98763e-05
0.545455	-3.96364	4.94472e-05
0.563636	-3.96364	4.88533e-05
0.581818	-3.96364	4.81283e-05
0.6	-3.96364	4.7304e-05
0.618182	-3.96364	4.64098e-05
0.636364	-3.96364	4.54722e-05
0.654545	-3.96364	4.45146e-05
0.672727	-3.96364	4.35574e-05
0.690909	-3.96364	4.26172e-05
0.709091	-3.96364	4.17073e-05
0.727273	-3.96364	4.08375e-05
0.745455	-3.96364	4.00139e-05
0.763636	-3.96364	3.92392e-05
0.781818	-3.96364	3.85128e-05
0.8	-3.96364	3.78307e-05
0.818182	-3.96364	3.71862e-05
0.836364	-3.96364	3.65698e-05
0.854545	-3.96364	3.59695e-05
0.872727	-3.96364	3.53712e-05
0.890909	-3.96364	3.47592e-05
0.909091	-3.96364	3.41162e-05
0.927273	-3.96364	3.34243e-05
0.945455	-3.96364	3.26645e-05
0.963636	-3.96364	3.18179e-05
0.981818	-3.96364	3.08658e-05
1	-3.96364	2.97899e-05
1.01818	-3.96364	2.8573e-05
1.03636	-3.96364	2.71992e-05
1.05455	-3.96364	2.56541e-05
1.07273	-3.96364	2.39255e-05
1.09091	-3.96364	2.20031e-05
1.10909	-3.96364	1.98795e-05
1.12727	-3.96364	1.75495e-05
1.14545	-3.96364	1.50111e-05
1.16364	-3.96364	1.22651e-05
1.18182	-3.96364	9.3155e-06
1.2	-3.96364	6.16933e-06
1.21818	-3.96364	2.83672e-06
1.23636	-3.96364	-6.69103e-07
1.25455	-3.96364	-4.33191e-06
1.27273	-3.96364	-8.13263e-06
1.29091	-3.96364	-1.20495e-05
1.30909	-3.96364	-1.60581e-05
1.32727	-3.96364	-2.01319e-05
1.34545	-3.96364	-2.42423e-05
1.36364	-3.96364	-2.83588e-05
1.38182	-3.96364	-3.24498e-05
1.4	-3.96364	-3.64822e-05
1.41818	-3.96364	-4.04223e-05
1.43636	-3.96364	-4.42362e-05
1.45455	-3.96364	-4.78896e-05
1.47273	-3.96364	-5.13487e-05
1.49091	-3.96364	-5.45804e-05
1.50909	-3.96364	-5.75524e-05
1.52727	-3.96364	-6.02341e-05
1.54545	-3.96364	-6.25965e-05
1.56364	-3.96364	-6.46125e-05
1.58182	-3.96364	-6.62575e-05
1.6	-3.96364	-6.75093e-05
1.61818	-3.96364	-6.83488e-05
1.63636	-3.96364	-6.87598e-05
1.65455	-3.96364	-6.87293e-05
1.67273	-3.96364	-6.82481e-05
1.69091	-3.96364	-6.73099e-05
1.70909	-3.96364	-6.59126e-05
1.72727	-3.96364	-6.40576e-05
1.74545	-3.96364	-6.17497e-05
1.76364	-3.96364	-5.89978e-05
1.78182	-3.96364	-5.58142e-05
1.8	-3.96364	-5.22148e-05
1.81818	-3.96364	-4.82189e-05
1.83636	-3.96364	-4.38491e-05
1.85455	-3.96364	-3.9131e-05
1.87273	-3.96364	-3.40931e-05
1.89091	-3.96364	-2.87667e-05
1.90909	-3.96364	-2.31853e-05
1.92727	-3.96364	-1.73847e-05
1.94545	-3.96364	-1.14023e-05
1.96364	-3.96364	-5.2772e-06
1.98182	-3.96364	9.50282e-07
2	-3.96364	7.23901e-06
2.01818	-3.96364	1.35473e-05
2.03636	-3.96364	1.98331e-05
2.05455	-3.96364	2.60546e-05
2.07273	-3.96364	3.21705e-05
2.09091	-3.96364	3.81399e-05
2.10909	-3.96364	4.39233e-05
2.12727	-3.96364	4.94824e-05
2.14545	-3.96364	5.47804e-05
2.16364	-3.96364	5.97826e-05
2.18182	-3.96364	6.44563e-05
2.2	-3.96364	6.87712e-05
2.21818	-3.96364	7.26995e-05
2.23636	-3.96364	7.62162e-05
2.25455	-3.96364	7.92991e-05
2.27273	-3.96364	8.19291e-05
2.29091	-3.96364	8.40902e-05
2.30909	-3.96364	8.57697e-05
2.32727	-3.96364	8.69578e-05
2.34545	-3.96364	8.76485e-05
2.36364	-3.96364	8.78385e-05
2.38182	-3.96364	8.75283e-05
2.4	-3.96364	8.67212e-05
2.41818	-3.96364	8.54238e-05
2.43636	-3.96364	8.36458e-05
2.45455	-3.96364	8.13997e-05
2.47273	-3.96364	7.87008e-05
2.49091	-3.96364	7.55672e-05
2.50909	-3.96364	7.20194e-05
2.52727	-3.96364	6.808e-05
2.54545	-3.96364	6.37741e-05
2.56364	-3.96364	5.91284e-05
2.58182	-3.96364	5.41713e-05
2.6	-3.96364	4.8933e-05
2.61818	-3.96364	4.34447e-05
2.63636	-3.96364	3.77385e-05
2.65455	-3.96364	3.18477e-05
2.67273	-3.96364	2.58059e-05
2.69091	-3.96364	1.96471e-05
2.70909	-3.96364	1.34055e-05
2.72727	-3.96364	7.11528e-06
2.74545	-3.96364	8.10199e-07
2.76364	-3.96364	-5.47636e-06
2.78182	-3.96364	-1.17117e-05
2.8	-3.96364	-1.7864e-05
2.81818	-3.96364	-2.39025e-05
2.83636	-3.96364	-2.97974e-05
2.85455	-3.96364	-3.55205e-05
2.87273	-3.96364	-4.10449e-05
2.89091	-3.96364	-4.63452e-05
2.90909	-3.96364	-5.13979e-05
2.92727	-3.96364	-5.61811e-05
2.94545	-3.96364	-6.06748e-05
2.96364	-3.96364	-6.48608e-05
2.98182	-3.96364	-6.8723e-05
3	-3.96364	-7.22472e-05
3.01818	-3.96364	-7.54213e-05
3.03636	-3.96364	-7.8235e-05
3.05455	-3.96364	-8.06804e-05
3.07273	-3.96364	-8.27512e-05
3.09091	-3.96364	-8.44434e-05
3.10909	-3.96364	-8.57547e-05
3.12727	-3.96364	-8.66848e-05
3.14545	-3.96364	-8.72353e-05
3.16364	-3.96364	-8.74095e-05
3.18182	-3.96364	-8.72123e-05
3.2	-3.96364	-8.66505e-05
3.21818	-3.96364	-8.57322e-05
3.23636	-3.96364	-8.44671e-05
3.25455	-3.96364	-8.28661e-05
3.27273	-3.96364	-8.09415e-05
3.29091	-3.96364	-7.87067e-05
3.30909	-3.96364	-7.61761e-05
3.32727	-3.96364	-7.33652e-05
3.34545	-3.96364	-7.02903e-05
3.36364	-3.96364	-6.69683e-05
3.38182	-3.96364	-6.34169e-05
3.4	-3.96364	-5.96542e-05
3.41818	-3.96364	-5.56988e-05
3.43636	-3.96364	-5.15696e-05
3.45455	-3.96364	-4.72858e-05
3.47273	-3.96364	-4.28665e-05
3.49091	-3.96364	-3.83311e-05
3.50909	-3.96364	-3.36989e-05
3.52727	-3.96364	-2.89889e-05
3.54545	-3.96364	-2.42199e-05
3.56364	-3.96364	-1.94106e-05
3.58182	-3.96364	-1.45791e-05
3.6	-3.96364	-9.74317e-06
3.61818	-3.96364	-4.92005e-06
3.63636	-3.96364	-1.26414e-07
3.65455	-3.96364	4.6217e-06
3.67273	-3.96364	9.30892e-06
3.69091	-3.96364	1.39206e-05
3.70909	-3.96364	1.84428e-05
3.72727	-3.96364	2.28624e-05
3.74545	-3.96364	2.71671e-05
3.76364	-3.96364	3.13454e-05
3.78182	-3.96364	3.53868e-05
3.8	-3.96364	3.92815e-05
3.81818	-3.96364	4.30206e-05
3.83636	-3.96364	4.65964e-05
3.85455	-3.96364	5.00015e-05
3.87273	-3.96364	5.323e-05
3.89091	-3.96364	5.62765e-05
3.90909	-3.96364	5.91367e-05
3.92727	-3.96364	6.1807e-05
3.94545	-3.96364	6.42846e-05
3.96364	-3.96364	6.65678e-05
3.98182	-3.96364	6.86554e-05
4	-3.96364	7.05471e-05
-4	-3.94545	0.000138368
-3.98182	-3.94545	0.000135649
-3.96364	-3.94545	0.000132484
-3.94545	-3.94545	0.000128861
-3.92727	-3.94545	0.000124774
-3.90909	-3.94545	0.000120213
-3.89091	-3.94545	0.000115175
-3.87273	-3.94545	0.000109655
-3.85455	-3.94545	0.000103651
-3.83636	-3.94545	9.7164e-05
-3.81818	-3.94545	9.01966e-05
-3.8	-3.94545	8.27532e-05
-3.78182	-3.94545	7.4841e-05
-3.76364	-3.94545	6.64695e-05
-3.74545	-3.94545	5.7651e-05
-3.72727	-3.94545	4.84e-05
-3.70909	-3.94545	3.8734e-05
-3.69091	-3.94545	2.86732e-05
-3.67273	-3.94545	1.82405e-05
-3.65455	-3.94545	7.4616e-06
-3.63636	-3.94545	-3.63486e-06
-3.61818	-3.94545	-1.50175e-05
-3.6	-3.94545	-2.66522e-05
-3.58182	-3.94545	-3.8502e-05
-3.56364	-3.94545	-5.05271e-05
-3.54545	-3.94545	-6.26854e-05
-3.52727	-3.94545	-7.49319e-05
-3.50909	-3.94545	-8.72192e-05
-3.49091	-3.94545	-9.9498e-05
-3.47273	-3.94545	-0.000111716
-3.45455	-3.94545	-0.00012382
-3.43636	-3.94545	-0.000135755
-3.41818	-3.94545	-0.000147462
-3.4	-3.94545	-0.000158885
-3.38182	-3.94545	-0.000169962
-3.36364	-3.94545	-0.000180634
-3.34545	-3.94545	-0.000190841
-3.32727	-3.94545	-0.00020052
-3.30909	-3.94545	-0.000209611
-3.29091	-3.94545	-0.000218054
-3.27273	-3.94545	-0.000225789
-3.25455	-3.94545	-0.000232757
-3.23636	-3.94545	-0.000238901
-3.21818	-3.94545	-0.000244168
-3.2	-3.94545	-0.000248503
-3.18182	-3.94545	-0.000251858
-3.16364	-3.94545	-0.000254186
-3.14545	-3.94545	-0.000255443
-3.12727	-3.94545	-0.000255591
-3.10909	-3.94545	-0.000254596
-3.09091	-3.94545	-0.000252426
-3.07273	-3.94545	-0.000249058
-3.05455	-3.94545	-0.000244473
-3.03636	-3.94545	-0.000238656
-3.01818	-3.94545	-0.0002316
-3	-3.94545	-0.000223305
-2.98182	-3.94545	-0.000213777
-2.96364	-3.94545	-0.000203028
-2.94545	-3.94545	-0.000191077
-2.92727	-3.94545	-0.000177953
-2.90909	-3.94545	-0.000163689
-2.89091	-3.94545	-0.000148328
-2.87273	-3.94545	-0.000131919
-2.85455	-3.94545	-0.000114519
-2.83636	-3.94545	-9.61923e-05
-2.81818	-3.94545	-7.70107e-05
-2.8	-3.94545	-5.70529e-05
-2.78182	-3.94545	-3.64044e-05
-2.76364	-3.94545	-1.51576e-05
-2.74545	-3.94545	6.58925e-06
-2.72727	-3.94545	2.87317e-05
-2.70909	-3.94545	5.11602e-05
-2.69091	-3.94545	7.376e-05
-2.67273	-3.94545	9.64123e-05
-2.65455	-3.94545	0.000118994
-2.63636	-3.94545	0.000141381
-2.61818	-3.94545	0.000163443
-2.6	-3.94545	0.000185051
-2.58182	-3.94545	0.000206075
-2.56364	-3.94545	0.000226384
-2.54545	-3.94545	0.000245848
-2.52727	-3.94545	0.00026434
-2.50909	-3.94545	0.000281733
-2.49091	-3.94545	0.000297906
-2.47273	-3.94545	0.00031274
-2.45455	-3.94545	0.000326124
-2.43636	-3.94545	0.000337951
-2.41818	-3.94545	0.000348121
-2.4	-3.94545	0.000356545
-2.38182	-3.94545	0.000363138
-2.36364	-3.94545	0.000367828
-2.34545	-3.94545	0.000370552
-2.32727	-3.94545	0.000371259
-2.30909	-3.94545	0.000369907
-2.29091	-3.94545	0.00036647
-2.27273	-3.94545	0.00036093
-2.25455	-3.94545	0.000353288
-2.23636	-3.94545	0.000343552
-2.21818	-3.94545	0.000331749
-2.2	-3.94545	0.000317916
-2.18182	-3.94545	0.000302107
-2.16364	-3.94545	0.000284388
-2.14545	-3.94545	0.000264838
-2.12727	-3.94545	0.000243552
-2.10909	-3.94545	0.000220636
-2.09091	-3.94545	0.000196209
-2.07273	-3.94545	0.000170403
-2.05455	-3.94545	0.000143359
-2.03636	-3.94545	0.000115232
-2.01818	-3.94545	8.61827e-05
-2	-3.94545	5.63843e-05
-1.98182	-3.94545	2.60152e-05
-1.96364	-3.94545	-4.73876e-06
-1.94545	-3.94545	-3.56868e-05
-1.92727	-3.94545	-6.6634e-05
-1.90909	-3.94545	-9.73829e-05
-1.89091	-3.94545	-0.000127735
-1.87273	-3.94545	-0.000157491
-1.85455	-3.94545	-0.000186454
-1.83636	-3.94545	-0.000214431
-1.81818	-3.94545	-0.000241231
-1.8	-3.94545	-0.000266673
-1.78182	-3.94545	-0.00029058
-1.76364	-3.94545	-0.000312784
-1.74545	-3.94545	-0.00033313
-1.72727	-3.94545	-0.000351471
-1.70909	-3.94545	-0.000367676
-1.69091	-3.94545	-0.000381626
-1.67273	-3.94545	-0.000393217
-1.65455	-3.94545	-0.000402361
-1.63636	-3.94545	-0.000408987
-1.61818	-3.94545	-0.000413042
-1.6	-3.94545	-0.000414488
-1.58182	-3.94545	-0.00041331
-1.56364	-3.94545	-0.000409508
-1.54545	-3.94545	-0.000403103
-1.52727	-3.94545	-0.000394133
-1.50909	-3.94545	-0.000382656
-1.49091	-3.94545	-0.000368747
-1.47273	-3.94545	-0.000352502
-1.45455	-3.94545	-0.000334029
-1.43636	-3.94545	-0.000313458
-1.41818	-3.94545	-0.000290931
-1.4	-3.94545	-0.000266605
-1.38182	-3.94545	-0.000240652
-1.36364	-3.94545	-0.000213254
-1.34545	-3.94545	-0.000184604
-1.32727	-3.94545	-0.000154906
-1.30909	-3.94545	-0.000124369
-1.29091	-3.94545	-9.32104e-05
-1.27273	-3.94545	-6.16493e-05
-1.25455	-3.94545	-2.99088e-05
-1.23636	-3.94545	1.7878e-06
-1.21818	-3.94545	3.32181e-05
-1.2	-3.94545	6.41626e-05
-1.18182	-3.94545	9.44067e-05
-1.16364	-3.94545	0.000123742
-1.14545	-3.94545	0.000151968
-1.12727	-3.94545	0.000178893
-1.10909	-3.94545	0.000204339
-1.09091	-3.94545	0.000228138
-1.07273	-3.94545	0.000250136
-1.05455	-3.94545	0.000270196
-1.03636	-3.94545	0.000288194
-1.01818	-3.94545	0.000304025
-1	-3.94545	0.000317602
-0.981818	-3.94545	0.000328855
-0.963636	-3.94545	0.000337733
-0.945455	-3.94545	0.000344204
-0.927273	-3.94545	0.000348256
-0.909091	-3.94545	0.000349894
-0.890909	-3.94545	0.000349144
-0.872727	-3.94545	0.000346049
-0.854545	-3.94545	0.000340668
-0.836364	-3.94545	0.000333082
-0.818182	-3.94545	0.000323383
-0.8	-3.94545	0.000311681
-0.781818	-3.94545	0.000298099
-0.763636	-3.94545	0.000282773
-0.745455	-3.94545	0.000265852
-0.727273	-3.94545	0.000247492
-0.709091	-3.94545	0.00022786
-0.690909	-3.94545	0.000207128
-0.672727	-3.94545	0.000185477
-0.654545	-3.94545	0.000163087
-0.636364	-3.94545	0.000140143
-0.618182	-3.94545	0.00011683
-0.6	-3.94545	9.33317e-05
-0.581818	-3.94545	6.98293e-05
-0.563636	-3.94545	4.64996e-05
-0.545455	-3.94545	2.35138e-05
-0.527273	-3.94545	1.03587e-06
-0.509091	-3.94545	-2.07783e-05
-0.490909	-3.94545	-4.17825e-05
-0.472727	-3.94545	-6.1841e-05
-0.454545	-3.94545	-8.08297e-05
-0.436364	-3.94545	-9.86367e-05
-0.418182	-3.94545	-0.000115163
-0.4	-3.94545	-0.000130324
-0.381818	-3.94545	-0.000144049
-0.363636	-3.94545	-0.000156279
-0.345455	-3.94545	-0.000166974
-0.327273	-3.94545	-0.000176103
-0.309091	-3.94545	-0.000183655
-0.290909	-3.94545	-0.000189627
-0.272727	-3.94545	-0.000194034
-0.254545	-3.94545	-0.000196902
-0.236364	-3.94545	-0.000198269
-0.218182	-3.94545	-0.000198186
-0.2	-3.94545	-0.000196712
-0.181818	-3.94545	-0.000193919
-0.163636	-3.94545	-0.000189886
-0.145455	-3.94545	-0.000184699
-0.127273	-3.94545	-0.000178451
-0.109091	-3.94545	-0.000171243
-0.0909091	-3.94545	-0.000163176
-0.0727273	-3.94545	-0.000154357
-0.0545455	-3.94545	-0.000144894
-0.0363636	-3.94545	-0.000134896
-0.0181818	-3.94545	-0.000124473
0	-3.94545	-0.00011373
0.0181818	-3.94545	-0.000102775
0.0363636	-3.94545	-9.17071e-05
0.0545455	-3.94545	-8.06253e-05
0.0727273	-3.94545	-6.96218e-05
0.0909091	-3.94545	-5.87836e-05
0.109091	-3.94545	-4.81911e-05
0.127273	-3.94545	-3.79179e-05
0.145455	-3.94545	-2.80303e-05
0.163636	-3.94545	-1.85869e-05
0.181818	-3.94545	-9.63848e-06
0.2	-3.94545	-1.22754e-06
0.218182	-3.94545	6.61141e-06
0.236364	-3.94545	1.38519e-05
0.254545	-3.94545	2.04756e-05
0.272727	-3.94545	2.64715e-05
0.290909	-3.94545	3.18365e-05
0.309091	-3.94545	3.65743e-05
0.327273	-3.94545	4.0695e-05
0.345455	-3.94545	4.42151e-05
0.363636	-3.94545	4.71566e-05
0.381818	-3.94545	4.95464e-05
0.4	-3.94545	5.14156e-05
0.418182	-3.94545	5.27991e-05
0.436364	-3.94545	5.37347e-05
0.454545	-3.94545	5.42625e-05
0.472727	-3.94545	5.44244e-05
0.490909	-3.94545	5.4263e-05
0.509091	-3.94545	5.38214e-05
0.527273	-3.94545	5.31423e-05
0.545455	-3.94545	5.22673e-05
0.563636	-3.94545	5.12369e-05
0.581818	-3.94545	5.00892e-05
0.6	-3.94545	4.88602e-05
0.618182	-3.94545	4.75829e-05
0.636364	-3.94545	4.62871e-05
0.654545	-3.94545	4.4999e-05
0.672727	-3.94545	4.37412e-05
0.690909	-3.94545	4.25325e-05
0.709091	-3.94545	4.13875e-05
0.727273	-3.94545	4.03169e-05
0.745455	-3.94545	3.93274e-05
0.763636	-3.94545	3.84217e-05
0.781818	-3.94545	3.75988e-05
0.8	-3.94545	3.68542e-05
0.818182	-3.94545	3.61797e-05
0.836364	-3.94545	3.55644e-05
0.854545	-3.94545	3.49944e-05
0.872727	-3.94545	3.44536e-05
0.890909	-3.94545	3.39238e-05
0.909091	-3.94545	3.33852e-05
0.927273	-3.94545	3.28168e-05
0.945455	-3.94545	3.21969e-05
0.963636	-3.94545	3.15034e-05
0.981818	-3.94545	3.07145e-05
1	-3.94545	2.98088e-05
1.01818	-3.94545	2.8766e-05
1.03636	-3.94545	2.75669e-05
1.05455	-3.94545	2.61942e-05
1.07273	-3.94545	2.46328e-05
1.09091	-3.94545	2.28697e-05
1.10909	-3.94545	2.08947e-05
1.12727	-3.94545	1.87005e-05
1.14545	-3.94545	1.62828e-05
1.16364	-3.94545	1.36405e-05
1.18182	-3.94545	1.0776e-05
1.2	-3.94545	7.69483e-06
1.21818	-3.94545	4.40612e-06
1.23636	-3.94545	9.22256e-07
1.25455	-3.94545	-2.74108e-06
1.27273	-3.94545	-6.56502e-06
1.29091	-3.94545	-1.05277e-05
1.30909	-3.94545	-1.46046e-05
1.32727	-3.94545	-1.87683e-05
1.34545	-3.94545	-2.29895e-05
1.36364	-3.94545	-2.72367e-05
1.38182	-3.94545	-3.14768e-05
1.4	-3.94545	-3.56752e-05
1.41818	-3.94545	-3.97966e-05
1.43636	-3.94545	-4.38051e-05
1.45455	-3.94545	-4.76645e-05
1.47273	-3.94545	-5.13388e-05
1.49091	-3.94545	-5.47926e-05
1.50909	-3.94545	-5.79916e-05
1.52727	-3.94545	-6.09027e-05
1.54545	-3.94545	-6.34946e-05
1.56364	-3.94545	-6.57378e-05
1.58182	-3.94545	-6.76054e-05
1.6	-3.94545	-6.90733e-05
1.61818	-3.94545	-7.01199e-05
1.63636	-3.94545	-7.07271e-05
1.65455	-3.94545	-7.08801e-05
1.67273	-3.94545	-7.05676e-05
1.69091	-3.94545	-6.97821e-05
1.70909	-3.94545	-6.85197e-05
1.72727	-3.94545	-6.67806e-05
1.74545	-3.94545	-6.45686e-05
1.76364	-3.94545	-6.18917e-05
1.78182	-3.94545	-5.87615e-05
1.8	-3.94545	-5.51933e-05
1.81818	-3.94545	-5.12063e-05
1.83636	-3.94545	-4.68229e-05
1.85455	-3.94545	-4.20688e-05
1.87273	-3.94545	-3.69731e-05
1.89091	-3.94545	-3.15673e-05
1.90909	-3.94545	-2.58858e-05
1.92727	-3.94545	-1.99651e-05
1.94545	-3.94545	-1.38438e-05
1.96364	-3.94545	-7.56223e-06
1.98182	-3.94545	-1.16192e-06
2	-3.94545	5.31451e-06
2.01818	-3.94545	1.18238e-05
2.03636	-3.94545	1.83223e-05
2.05455	-3.94545	2.47664e-05
2.07273	-3.94545	3.1113e-05
2.09091	-3.94545	3.73196e-05
2.10909	-3.94545	4.33445e-05
2.12727	-3.94545	4.91478e-05
2.14545	-3.94545	5.46907e-05
2.16364	-3.94545	5.99368e-05
2.18182	-3.94545	6.48515e-05
2.2	-3.94545	6.94028e-05
2.21818	-3.94545	7.35612e-05
2.23636	-3.94545	7.73002e-05
2.25455	-3.94545	8.05959e-05
2.27273	-3.94545	8.34281e-05
2.29091	-3.94545	8.57792e-05
2.30909	-3.94545	8.76353e-05
2.32727	-3.94545	8.89858e-05
2.34545	-3.94545	8.98234e-05
2.36364	-3.94545	9.01444e-05
2.38182	-3.94545	8.99483e-05
2.4	-3.94545	8.92381e-05
2.41818	-3.94545	8.80199e-05
2.43636	-3.94545	8.6303e-05
2.45455	-3.94545	8.41e-05
2.47273	-3.94545	8.14261e-05
2.49091	-3.94545	7.82995e-05
2.50909	-3.94545	7.47409e-05
2.52727	-3.94545	7.07735e-05
2.54545	-3.94545	6.64226e-05
2.56364	-3.94545	6.17157e-05
2.58182	-3.94545	5.66819e-05
2.6	-3.94545	5.13519e-05
2.61818	-3.94545	4.5758e-05
2.63636	-3.94545	3.99332e-05
2.65455	-3.94545	3.39116e-05
2.67273	-3.94545	2.7728e-05
2.69091	-3.94545	2.14175e-05
2.70909	-3.94545	1.50153e-05
2.72727	-3.94545	8.55677e-06
2.74545	-3.94545	2.07685e-06
2.76364	-3.94545	-4.38993e-06
2.78182	-3.94545	-1.08097e-05
2.8	-3.94545	-1.71495e-05
2.81818	-3.94545	-2.33774e-05
2.83636	-3.94545	-2.94626e-05
2.85455	-3.94545	-3.53756e-05
2.87273	-3.94545	-4.10885e-05
2.89091	-3.94545	-4.65751e-05
2.90909	-3.94545	-5.18107e-05
2.92727	-3.94545	-5.67725e-05
2.94545	-3.94545	-6.14397e-05
2.96364	-3.94545	-6.57933e-05
2.98182	-3.94545	-6.98164e-05
3	-3.94545	-7.34941e-05
3.01818	-3.94545	-7.68136e-05
3.03636	-3.94545	-7.97643e-05
3.05455	-3.94545	-8.23375e-05
3.07273	-3.94545	-8.45267e-05
3.09091	-3.94545	-8.63273e-05
3.10909	-3.94545	-8.77368e-05
3.12727	-3.94545	-8.87547e-05
3.14545	-3.94545	-8.93823e-05
3.16364	-3.94545	-8.96228e-05
3.18182	-3.94545	-8.94811e-05
3.2	-3.94545	-8.89639e-05
3.21818	-3.94545	-8.80793e-05
3.23636	-3.94545	-8.68371e-05
3.25455	-3.94545	-8.52483e-05
3.27273	-3.94545	-8.33254e-05
3.29091	-3.94545	-8.10819e-05
3.30909	-3.94545	-7.85327e-05
3.32727	-3.94545	-7.56933e-05
3.34545	-3.94545	-7.25803e-05
3.36364	-3.94545	-6.92111e-05
3.38182	-3.94545	-6.56037e-05
3.4	-3.94545	-6.17765e-05
3.41818	-3.94545	-5.77485e-05
3.43636	-3.94545	-5.35392e-05
3.45455	-3.94545	-4.91679e-05
3.47273	-3.94545	-4.46545e-05
3.49091	-3.94545	-4.00187e-05
3.50909	-3.94545	-3.52801e-05
3.52727	-3.94545	-3.04583e-05
3.54545	-3.94545	-2.55727e-05
3.56364	-3.94545	-2.06422e-05
3.58182	-3.94545	-1.56856e-05
3.6	-3.94545	-1.07211e-05
3.61818	-3.94545	-5.76635e-06
3.63636	-3.94545	-8.38512e-07
3.65455	-3.94545	4.0459e-06
3.67273	-3.94545	8.87105e-06
3.69091	-3.94545	1.36218e-05
3.70909	-3.94545	1.82839e-05
3.72727	-3.94545	2.28436e-05
3.74545	-3.94545	2.72884e-05
3.76364	-3.94545	3.16062e-05
3.78182	-3.94545	3.57861e-05
3.8	-3.94545	3.98181e-05
3.81818	-3.94545	4.36928e-05
3.83636	-3.94545	4.74019e-05
3.85455	-3.94545	5.09381e-05
3.87273	-3.94545	5.42948e-05
3.89091	-3.94545	5.74664e-05
3.90909	-3.94545	6.04483e-05
3.92727	-3.94545	6.32367e-05
3.94545	-3.94545	6.58284e-05
3.96364	-3.94545	6.82215e-05
3.98182	-3.94545	7.04146e-05
4	-3.94545	7.24071e-05
-4	-3.92727	0.000141123
-3.98182	-3.92727	0.0001382
-3.96364	-3.92727	0.000134818
-3.94545	-3.92727	0.000130967
-3.92727	-3.92727	0.000126639
-3.90909	-3.92727	0.000121828
-3.89091	-3.92727	0.000116528
-3.87273	-3.92727	0.000110736
-3.85455	-3.92727	0.000104452
-3.83636	-3.92727	9.76755e-05
-3.81818	-3.92727	9.04111e-05
-3.8	-3.92727	8.26642e-05
-3.78182	-3.92727	7.44427e-05
-3.76364	-3.92727	6.57573e-05
-3.74545	-3.92727	5.66213e-05
-3.72727	-3.92727	4.70505e-05
-3.70909	-3.92727	3.70636e-05
-3.69091	-3.92727	2.66822e-05
-3.67273	-3.92727	1.59305e-05
-3.65455	-3.92727	4.83574e-06
-3.63636	-3.92727	-6.57211e-06
-3.61818	-3.92727	-1.82601e-05
-3.6	-3.92727	-3.01925e-05
-3.58182	-3.92727	-4.23307e-05
-3.56364	-3.92727	-5.46334e-05
-3.54545	-3.92727	-6.70568e-05
-3.52727	-3.92727	-7.95543e-05
-3.50909	-3.92727	-9.2077e-05
-3.49091	-3.92727	-0.000104574
-3.47273	-3.92727	-0.000116991
-3.45455	-3.92727	-0.000129273
-3.43636	-3.92727	-0.000141363
-3.41818	-3.92727	-0.000153203
-3.4	-3.92727	-0.000164733
-3.38182	-3.92727	-0.000175891
-3.36364	-3.92727	-0.000186616
-3.34545	-3.92727	-0.000196846
-3.32727	-3.92727	-0.000206519
-3.30909	-3.92727	-0.000215573
-3.29091	-3.92727	-0.000223946
-3.27273	-3.92727	-0.000231579
-3.25455	-3.92727	-0.000238411
-3.23636	-3.92727	-0.000244386
-3.21818	-3.92727	-0.000249448
-3.2	-3.92727	-0.000253546
-3.18182	-3.92727	-0.000256628
-3.16364	-3.92727	-0.000258649
-3.14545	-3.92727	-0.000259567
-3.12727	-3.92727	-0.000259343
-3.10909	-3.92727	-0.000257942
-3.09091	-3.92727	-0.000255337
-3.07273	-3.92727	-0.000251504
-3.05455	-3.92727	-0.000246425
-3.03636	-3.92727	-0.000240088
-3.01818	-3.92727	-0.000232489
-3	-3.92727	-0.000223627
-2.98182	-3.92727	-0.000213512
-2.96364	-3.92727	-0.000202159
-2.94545	-3.92727	-0.000189591
-2.92727	-3.92727	-0.000175837
-2.90909	-3.92727	-0.000160935
-2.89091	-3.92727	-0.000144931
-2.87273	-3.92727	-0.000127877
-2.85455	-3.92727	-0.000109835
-2.83636	-3.92727	-9.08722e-05
-2.81818	-3.92727	-7.10642e-05
-2.8	-3.92727	-5.04939e-05
-2.78182	-3.92727	-2.92508e-05
-2.76364	-3.92727	-7.43137e-06
-2.74545	-3.92727	1.48619e-05
-2.72727	-3.92727	3.75205e-05
-2.70909	-3.92727	6.04308e-05
-2.69091	-3.92727	8.34739e-05
-2.67273	-3.92727	0.000106527
-2.65455	-3.92727	0.000129464
-2.63636	-3.92727	0.000152155
-2.61818	-3.92727	0.000174468
-2.6	-3.92727	0.000196271
-2.58182	-3.92727	0.00021743
-2.56364	-3.92727	0.000237811
-2.54545	-3.92727	0.000257283
-2.52727	-3.92727	0.000275714
-2.50909	-3.92727	0.000292977
-2.49091	-3.92727	0.000308949
-2.47273	-3.92727	0.000323511
-2.45455	-3.92727	0.00033655
-2.43636	-3.92727	0.00034796
-2.41818	-3.92727	0.000357641
-2.4	-3.92727	0.000365503
-2.38182	-3.92727	0.000371464
-2.36364	-3.92727	0.000375453
-2.34545	-3.92727	0.00037741
-2.32727	-3.92727	0.000377285
-2.30909	-3.92727	0.000375042
-2.29091	-3.92727	0.000370656
-2.27273	-3.92727	0.000364116
-2.25455	-3.92727	0.000355425
-2.23636	-3.92727	0.000344598
-2.21818	-3.92727	0.000331667
-2.2	-3.92727	0.000316675
-2.18182	-3.92727	0.000299683
-2.16364	-3.92727	0.000280763
-2.14545	-3.92727	0.000260002
-2.12727	-3.92727	0.000237502
-2.10909	-3.92727	0.000213377
-2.09091	-3.92727	0.000187754
-2.07273	-3.92727	0.000160771
-2.05455	-3.92727	0.000132581
-2.03636	-3.92727	0.000103343
-2.01818	-3.92727	7.32299e-05
-2	-3.92727	4.242e-05
-1.98182	-3.92727	1.11007e-05
-1.96364	-3.92727	-2.05348e-05
-1.94545	-3.92727	-5.22881e-05
-1.92727	-3.92727	-8.39572e-05
-1.90909	-3.92727	-0.000115338
-1.89091	-3.92727	-0.000146225
-1.87273	-3.92727	-0.000176415
-1.85455	-3.92727	-0.000205705
-1.83636	-3.92727	-0.000233896
-1.81818	-3.92727	-0.000260796
-1.8	-3.92727	-0.000286218
-1.78182	-3.92727	-0.000309984
-1.76364	-3.92727	-0.000331925
-1.74545	-3.92727	-0.000351884
-1.72727	-3.92727	-0.000369716
-1.70909	-3.92727	-0.000385289
-1.69091	-3.92727	-0.000398486
-1.67273	-3.92727	-0.000409207
-1.65455	-3.92727	-0.000417367
-1.63636	-3.92727	-0.0004229
-1.61818	-3.92727	-0.000425757
-1.6	-3.92727	-0.000425908
-1.58182	-3.92727	-0.000423345
-1.56364	-3.92727	-0.000418075
-1.54545	-3.92727	-0.000410127
-1.52727	-3.92727	-0.00039955
-1.50909	-3.92727	-0.000386412
-1.49091	-3.92727	-0.000370798
-1.47273	-3.92727	-0.000352813
-1.45455	-3.92727	-0.000332579
-1.43636	-3.92727	-0.000310237
-1.41818	-3.92727	-0.00028594
-1.4	-3.92727	-0.000259859
-1.38182	-3.92727	-0.000232176
-1.36364	-3.92727	-0.000203086
-1.34545	-3.92727	-0.000172796
-1.32727	-3.92727	-0.000141518
-1.30909	-3.92727	-0.000109476
-1.29091	-3.92727	-7.6896e-05
-1.27273	-3.92727	-4.40089e-05
-1.25455	-3.92727	-1.10474e-05
-1.23636	-3.92727	2.17556e-05
-1.21818	-3.92727	5.41695e-05
-1.2	-3.92727	8.59671e-05
-1.18182	-3.92727	0.000116927
-1.16364	-3.92727	0.000146835
-1.14545	-3.92727	0.000175485
-1.12727	-3.92727	0.000202684
-1.10909	-3.92727	0.000228248
-1.09091	-3.92727	0.00025201
-1.07273	-3.92727	0.000273815
-1.05455	-3.92727	0.000293526
-1.03636	-3.92727	0.000311023
-1.01818	-3.92727	0.000326203
-1	-3.92727	0.000338983
-0.981818	-3.92727	0.000349298
-0.963636	-3.92727	0.000357105
-0.945455	-3.92727	0.000362379
-0.927273	-3.92727	0.000365115
-0.909091	-3.92727	0.00036533
-0.890909	-3.92727	0.000363057
-0.872727	-3.92727	0.000358352
-0.854545	-3.92727	0.000351286
-0.836364	-3.92727	0.00034195
-0.818182	-3.92727	0.000330451
-0.8	-3.92727	0.00031691
-0.781818	-3.92727	0.000301464
-0.763636	-3.92727	0.000284262
-0.745455	-3.92727	0.000265466
-0.727273	-3.92727	0.000245246
-0.709091	-3.92727	0.000223782
-0.690909	-3.92727	0.000201259
-0.672727	-3.92727	0.000177868
-0.654545	-3.92727	0.000153803
-0.636364	-3.92727	0.00012926
-0.618182	-3.92727	0.000104435
-0.6	-3.92727	7.952e-05
-0.581818	-3.92727	5.47063e-05
-0.563636	-3.92727	3.01782e-05
-0.545455	-3.92727	6.11413e-06
-0.527273	-3.92727	-1.73159e-05
-0.509091	-3.92727	-3.99511e-05
-0.490909	-3.92727	-6.16413e-05
-0.472727	-3.92727	-8.22481e-05
-0.454545	-3.92727	-0.000101646
-0.436364	-3.92727	-0.000119722
-0.418182	-3.92727	-0.000136378
-0.4	-3.92727	-0.000151531
-0.381818	-3.92727	-0.000165113
-0.363636	-3.92727	-0.00017707
-0.345455	-3.92727	-0.000187364
-0.327273	-3.92727	-0.000195973
-0.309091	-3.92727	-0.000202889
-0.290909	-3.92727	-0.00020812
-0.272727	-3.92727	-0.000211687
-0.254545	-3.92727	-0.000213624
-0.236364	-3.92727	-0.00021398
-0.218182	-3.92727	-0.000212814
-0.2	-3.92727	-0.000210197
-0.181818	-3.92727	-0.000206209
-0.163636	-3.92727	-0.000200941
-0.145455	-3.92727	-0.000194489
-0.127273	-3.92727	-0.000186957
-0.109091	-3.92727	-0.000178455
-0.0909091	-3.92727	-0.000169096
-0.0727273	-3.92727	-0.000158996
-0.0545455	-3.92727	-0.000148273
-0.0363636	-3.92727	-0.000137045
-0.0181818	-3.92727	-0.000125429
0	-3.92727	-0.000113541
0.0181818	-3.92727	-0.000101493
0.0363636	-3.92727	-8.93937e-05
0.0545455	-3.92727	-7.73463e-05
0.0727273	-3.92727	-6.54487e-05
0.0909091	-3.92727	-5.37923e-05
0.109091	-3.92727	-4.24609e-05
0.127273	-3.92727	-3.1531e-05
0.145455	-3.92727	-2.10709e-05
0.163636	-3.92727	-1.11401e-05
0.181818	-3.92727	-1.78979e-06
0.2	-3.92727	6.93799e-06
0.218182	-3.92727	1.501e-05
0.236364	-3.92727	2.24016e-05
0.254545	-3.92727	2.90972e-05
[truncated: 192,482 more rows]

## Sheet: quadsqz_exp
gamma_r	gamma_im	W
-15.3925	-15.3925	0.000588185
-15.3241	-15.3925	0.000512867
-15.2556	-15.3925	0.000359134
-15.1872	-15.3925	0.000140614
-15.1188	-15.3925	-0.000123523
-15.0504	-15.3925	-0.000410272
-14.982	-15.3925	-0.000694786
-14.9136	-15.3925	-0.0009525
-14.8452	-15.3925	-0.00116118
-14.7768	-15.3925	-0.00130272
-14.7084	-15.3925	-0.00136456
-14.64	-15.3925	-0.00134055
-14.5715	-15.3925	-0.00123128
-14.5031	-15.3925	-0.0010438
-14.4347	-15.3925	-0.000790791
-14.3663	-15.3925	-0.00048931
-14.2979	-15.3925	-0.000159197
-14.2295	-15.3925	0.000178678
-14.1611	-15.3925	0.000504172
-14.0927	-15.3925	0.000799469
-14.0243	-15.3925	0.00105039
-13.9558	-15.3925	0.00124733
-13.8874	-15.3925	0.0013857
-13.819	-15.3925	0.00146593
-13.7506	-15.3925	0.00149303
-13.6822	-15.3925	0.00147572
-13.6138	-15.3925	0.00142539
-13.5454	-15.3925	0.00135474
-13.477	-15.3925	0.00127649
-13.4086	-15.3925	0.00120215
-13.3401	-15.3925	0.00114097
-13.2717	-15.3925	0.00109911
-13.2033	-15.3925	0.00107922
-13.1349	-15.3925	0.00108027
-13.0665	-15.3925	0.00109778
-12.9981	-15.3925	0.00112432
-12.9297	-15.3925	0.00115018
-12.8613	-15.3925	0.00116433
-12.7929	-15.3925	0.00115532
-12.7244	-15.3925	0.00111226
-12.656	-15.3925	0.00102571
-12.5876	-15.3925	0.000888479
-12.5192	-15.3925	0.00069614
-12.4508	-15.3925	0.000447501
-12.3824	-15.3925	0.000144769
-12.314	-15.3925	-0.000206446
-12.2456	-15.3925	-0.000597324
-12.1772	-15.3925	-0.0010162
-12.1087	-15.3925	-0.00144904
-12.0403	-15.3925	-0.00188012
-11.9719	-15.3925	-0.00229269
-11.9035	-15.3925	-0.00266977
-11.8351	-15.3925	-0.00299503
-11.7667	-15.3925	-0.0032536
-11.6983	-15.3925	-0.00343294
-11.6299	-15.3925	-0.00352361
-11.5615	-15.3925	-0.00351999
-11.493	-15.3925	-0.00342083
-11.4246	-15.3925	-0.00322964
-11.3562	-15.3925	-0.00295483
-11.2878	-15.3925	-0.00260958
-11.2194	-15.3925	-0.0022114
-11.151	-15.3925	-0.00178141
-11.0826	-15.3925	-0.00134327
-11.0142	-15.3925	-0.000921924
-10.9458	-15.3925	-0.000542043
-10.8773	-15.3925	-0.000226464
-10.8089	-15.3925	5.4335e-06
-10.7405	-15.3925	0.000139207
-10.6721	-15.3925	0.000166584
-10.6037	-15.3925	8.63325e-05
-10.5353	-15.3925	-9.53358e-05
-10.4669	-15.3925	-0.000364886
-10.3985	-15.3925	-0.000702142
-10.3301	-15.3925	-0.00108151
-10.2616	-15.3925	-0.00147368
-10.1932	-15.3925	-0.0018477
-10.1248	-15.3925	-0.00217324
-10.0564	-15.3925	-0.00242296
-9.988	-15.3925	-0.00257466
-9.91959	-15.3925	-0.0026132
-9.85118	-15.3925	-0.0025318
-9.78277	-15.3925	-0.00233279
-9.71436	-15.3925	-0.00202767
-9.64595	-15.3925	-0.00163633
-9.57754	-15.3925	-0.00118565
-9.50913	-15.3925	-0.000707508
-9.44072	-15.3925	-0.000236234
-9.3723	-15.3925	0.000194063
-9.30389	-15.3925	0.000552273
-9.23548	-15.3925	0.000812831
-9.16707	-15.3925	0.00095784
-9.09866	-15.3925	0.00097858
-9.03025	-15.3925	0.000876256
-8.96184	-15.3925	0.00066193
-8.89343	-15.3925	0.000355606
-8.82502	-15.3925	-1.54398e-05
-8.75661	-15.3925	-0.000418959
-8.68819	-15.3925	-0.000820465
-8.61978	-15.3925	-0.00118617
-8.55137	-15.3925	-0.00148586
-8.48296	-15.3925	-0.00169546
-8.41455	-15.3925	-0.00179907
-8.34614	-15.3925	-0.00179029
-8.27773	-15.3925	-0.00167267
-8.20932	-15.3925	-0.00145933
-8.14091	-15.3925	-0.00117165
-8.0725	-15.3925	-0.000837326
-8.00409	-15.3925	-0.000487707
-7.93567	-15.3925	-0.000154931
-7.86726	-15.3925	0.000131104
-7.79885	-15.3925	0.000345549
-7.73044	-15.3925	0.00047097
-7.66203	-15.3925	0.000499046
-7.59362	-15.3925	0.000431436
-7.52521	-15.3925	0.00027974
-7.4568	-15.3925	6.45151e-05
-7.38839	-15.3925	-0.000186544
-7.31998	-15.3925	-0.00044113
-7.25156	-15.3925	-0.000665329
-7.18315	-15.3925	-0.000826844
-7.11474	-15.3925	-0.000898154
-7.04633	-15.3925	-0.000859314
-6.97792	-15.3925	-0.000700152
-6.90951	-15.3925	-0.000421637
-6.8411	-15.3925	-3.62894e-05
-6.77269	-15.3925	0.000432422
-6.70428	-15.3925	0.00095168
-6.63587	-15.3925	0.00148178
-6.56745	-15.3925	0.00197928
-6.49904	-15.3925	0.00240054
-6.43063	-15.3925	0.00270543
-6.36222	-15.3925	0.00286081
-6.29381	-15.3925	0.00284351
-6.2254	-15.3925	0.00264257
-6.15699	-15.3925	0.00226053
-6.08858	-15.3925	0.00171362
-6.02017	-15.3925	0.00103083
-5.95176	-15.3925	0.000251922
-5.88334	-15.3925	-0.000575405
-5.81493	-15.3925	-0.00139911
-5.74652	-15.3925	-0.0021667
-5.67811	-15.3925	-0.00282924
-5.6097	-15.3925	-0.00334507
-5.54129	-15.3925	-0.00368289
-5.47288	-15.3925	-0.00382408
-5.40447	-15.3925	-0.00376396
-5.33606	-15.3925	-0.00351186
-5.26765	-15.3925	-0.00309015
-5.19923	-15.3925	-0.00253216
-5.13082	-15.3925	-0.00187928
-5.06241	-15.3925	-0.00117741
-4.994	-15.3925	-0.000473202
-4.92559	-15.3925	0.000189713
-4.85718	-15.3925	0.000774116
-4.78877	-15.3925	0.00125192
-4.72036	-15.3925	0.00160599
-4.65195	-15.3925	0.00183096
-4.58354	-15.3925	0.00193293
-4.51512	-15.3925	0.00192813
-4.44671	-15.3925	0.00184073
-4.3783	-15.3925	0.0016999
-4.30989	-15.3925	0.0015366
-4.24148	-15.3925	0.00138025
-4.17307	-15.3925	0.00125563
-4.10466	-15.3925	0.00118048
-4.03625	-15.3925	0.00116372
-3.96784	-15.3925	0.00120479
-3.89943	-15.3925	0.00129391
-3.83102	-15.3925	0.00141342
-3.7626	-15.3925	0.00153986
-3.69419	-15.3925	0.00164681
-3.62578	-15.3925	0.001708
-3.55737	-15.3925	0.00170046
-3.48896	-15.3925	0.00160739
-3.42055	-15.3925	0.00142043
-3.35214	-15.3925	0.00114105
-3.28373	-15.3925	0.000780992
-3.21532	-15.3925	0.000361594
-3.14691	-15.3925	-8.78682e-05
-3.07849	-15.3925	-0.00053274
-3.01008	-15.3925	-0.00093618
-2.94167	-15.3925	-0.00126269
-2.87326	-15.3925	-0.00148164
-2.80485	-15.3925	-0.00157042
-2.73644	-15.3925	-0.00151696
-2.66803	-15.3925	-0.00132125
-2.59962	-15.3925	-0.000995857
-2.53121	-15.3925	-0.00056515
-2.4628	-15.3925	-6.35017e-05
-2.39438	-15.3925	0.000467531
-2.32597	-15.3925	0.00098273
-2.25756	-15.3925	0.00143713
-2.18915	-15.3925	0.00178999
-2.12074	-15.3925	0.00200835
-2.05233	-15.3925	0.00207004
-1.98392	-15.3925	0.00196558
-1.91551	-15.3925	0.00169902
-1.8471	-15.3925	0.00128756
-1.77869	-15.3925	0.000759962
-1.71027	-15.3925	0.000153893
-1.64186	-15.3925	-0.000487452
-1.57345	-15.3925	-0.00111923
-1.50504	-15.3925	-0.00169889
-1.43663	-15.3925	-0.0021899
-1.36822	-15.3925	-0.00256473
-1.29981	-15.3925	-0.00280706
-1.2314	-15.3925	-0.00291277
-1.16299	-15.3925	-0.00288984
-1.09458	-15.3925	-0.00275706
-1.02616	-15.3925	-0.00254176
-0.957754	-15.3925	-0.00227676
-0.889343	-15.3925	-0.00199693
-0.820932	-15.3925	-0.00173561
-0.752521	-15.3925	-0.00152131
-0.68411	-15.3925	-0.00137509
-0.615699	-15.3925	-0.00130867
-0.547288	-15.3925	-0.00132367
-0.478877	-15.3925	-0.00141191
-0.410466	-15.3925	-0.0015567
-0.342055	-15.3925	-0.00173511
-0.273644	-15.3925	-0.00192077
-0.205233	-15.3925	-0.00208708
-0.136822	-15.3925	-0.00221032
-0.068411	-15.3925	-0.00227247
0	-15.3925	-0.00226332
0.068411	-15.3925	-0.00218169
0.136822	-15.3925	-0.00203572
0.205233	-15.3925	-0.00184194
0.273644	-15.3925	-0.00162356
0.342055	-15.3925	-0.00140786
0.410466	-15.3925	-0.00122311
0.478877	-15.3925	-0.00109531
0.547288	-15.3925	-0.00104511
0.615699	-15.3925	-0.00108516
0.68411	-15.3925	-0.00121838
0.752521	-15.3925	-0.00143702
0.820932	-15.3925	-0.00172302
0.889343	-15.3925	-0.00204935
0.957754	-15.3925	-0.00238229
1.02616	-15.3925	-0.00268464
1.09458	-15.3925	-0.00291916
1.16299	-15.3925	-0.00305237
1.2314	-15.3925	-0.00305789
1.29981	-15.3925	-0.00291934
1.36822	-15.3925	-0.00263228
1.43663	-15.3925	-0.00220511
1.50504	-15.3925	-0.00165873
1.57345	-15.3925	-0.00102507
1.64186	-15.3925	-0.000344535
1.71027	-15.3925	0.000337346
1.77869	-15.3925	0.000973821
1.8471	-15.3925	0.00152095
1.91551	-15.3925	0.00194146
1.98392	-15.3925	0.00220795
2.05233	-15.3925	0.00230535
2.12074	-15.3925	0.00223216
2.18915	-15.3925	0.00200057
2.25756	-15.3925	0.00163533
2.32597	-15.3925	0.00117151
2.39438	-15.3925	0.000651401
2.4628	-15.3925	0.000120781
2.53121	-15.3925	-0.000375047
2.59962	-15.3925	-0.00079512
2.66803	-15.3925	-0.00110622
2.73644	-15.3925	-0.0012855
2.80485	-15.3925	-0.00132213
2.87326	-15.3925	-0.00121785
2.94167	-15.3925	-0.000986307
3.01008	-15.3925	-0.000651372
3.07849	-15.3925	-0.000244586
3.14691	-15.3925	0.000198049
3.21532	-15.3925	0.00063957
3.28373	-15.3925	0.00104553
3.35214	-15.3925	0.0013871
3.42055	-15.3925	0.00164355
3.48896	-15.3925	0.00180385
3.55737	-15.3925	0.00186721
3.62578	-15.3925	0.00184271
3.69419	-15.3925	0.0017478
3.7626	-15.3925	0.0016061
3.83102	-15.3925	0.00144452
3.89943	-15.3925	0.00129019
3.96784	-15.3925	0.00116732
4.03625	-15.3925	0.00109442
4.10466	-15.3925	0.00108216
4.17307	-15.3925	0.00113201
4.24148	-15.3925	0.00123587
4.30989	-15.3925	0.00137672
4.3783	-15.3925	0.00153021
4.44671	-15.3925	0.00166701
4.51512	-15.3925	0.0017559
4.58354	-15.3925	0.00176698
4.65195	-15.3925	0.00167499
4.72036	-15.3925	0.00146231
4.78877	-15.3925	0.00112126
4.85718	-15.3925	0.000655657
4.92559	-15.3925	8.12703e-05
4.994	-15.3925	-0.000574763
5.06241	-15.3925	-0.0012756
5.13082	-15.3925	-0.0019773
5.19923	-15.3925	-0.00263214
5.26765	-15.3925	-0.00319247
5.33606	-15.3925	-0.00361457
5.40447	-15.3925	-0.00386245
5.47288	-15.3925	-0.00391106
5.54129	-15.3925	-0.00374865
5.6097	-15.3925	-0.00337817
5.67811	-15.3925	-0.00281746
5.74652	-15.3925	-0.00209828
5.81493	-15.3925	-0.00126411
5.88334	-15.3925	-0.000367083
5.95176	-15.3925	0.000535878
6.02017	-15.3925	0.00138734
6.08858	-15.3925	0.00213372
6.15699	-15.3925	0.00272931
6.2254	-15.3925	0.00313977
6.29381	-15.3925	0.00334466
6.36222	-15.3925	0.00333888
6.43063	-15.3925	0.00313286
6.49904	-15.3925	0.00275154
6.56745	-15.3925	0.00223216
6.63587	-15.3925	0.00162111
6.70428	-15.3925	0.000969991
6.77269	-15.3925	0.000331421
6.8411	-15.3925	-0.000245281
6.90951	-15.3925	-0.000718036
6.97792	-15.3925	-0.00105528
7.04633	-15.3925	-0.00123832
7.11474	-15.3925	-0.00126255
7.18315	-15.3925	-0.00113743
7.25156	-15.3925	-0.000885332
7.31998	-15.3925	-0.000539189
7.38839	-15.3925	-0.000139367
7.4568	-15.3925	0.000270127
7.52521	-15.3925	0.000645666
7.59362	-15.3925	0.000947938
7.66203	-15.3925	0.00114544
7.73044	-15.3925	0.00121722
7.79885	-15.3925	0.00115466
7.86726	-15.3925	0.000962123
7.93567	-15.3925	0.000656381
8.00409	-15.3925	0.00026501
8.0725	-15.3925	-0.000176253
8.14091	-15.3925	-0.000626837
8.20932	-15.3925	-0.00104509
8.27773	-15.3925	-0.00139214
8.34614	-15.3925	-0.00163541
8.41455	-15.3925	-0.00175166
8.48296	-15.3925	-0.00172911
8.55137	-15.3925	-0.00156855
8.61978	-15.3925	-0.00128331
8.68819	-15.3925	-0.000898145
8.75661	-15.3925	-0.000447089
8.82502	-15.3925	2.95276e-05
8.89343	-15.3925	0.000488572
8.96184	-15.3925	0.000887859
9.03025	-15.3925	0.0011898
9.09866	-15.3925	0.00136464
9.16707	-15.3925	0.00139301
9.23548	-15.3925	0.00126756
9.30389	-15.3925	0.000993547
9.3723	-15.3925	0.00058838
9.44072	-15.3925	8.01054e-05
9.50913	-15.3925	-0.000494966
9.57754	-15.3925	-0.0010953
9.64595	-15.3925	-0.00167759
9.71436	-15.3925	-0.00220025
9.78277	-15.3925	-0.00262679
9.85118	-15.3925	-0.00292863
9.91959	-15.3925	-0.00308726
9.988	-15.3925	-0.00309553
10.0564	-15.3925	-0.00295798
10.1248	-15.3925	-0.00269023
10.1932	-15.3925	-0.00231753
10.2616	-15.3925	-0.00187254
10.3301	-15.3925	-0.00139262
10.3985	-15.3925	-0.000916863
10.4669	-15.3925	-0.000483086
10.5353	-15.3925	-0.000124989
10.6037	-15.3925	0.000130208
10.6721	-15.3925	0.000263573
10.7405	-15.3925	0.000265563
10.8089	-15.3925	0.000136378
10.8773	-15.3925	-0.000114404
10.9458	-15.3925	-0.000468872
11.0142	-15.3925	-0.000902356
11.0826	-15.3925	-0.0013854
11.151	-15.3925	-0.00188596
11.2194	-15.3925	-0.00237165
11.2878	-15.3925	-0.00281189
11.3562	-15.3925	-0.00317977
11.4246	-15.3925	-0.0034536
11.493	-15.3925	-0.00361797
11.5615	-15.3925	-0.00366436
11.6299	-15.3925	-0.00359132
11.6983	-15.3925	-0.00340412
11.7667	-15.3925	-0.00311408
11.8351	-15.3925	-0.00273757
11.9035	-15.3925	-0.00229475
11.9719	-15.3925	-0.00180826
12.0403	-15.3925	-0.00130171
12.1087	-15.3925	-0.000798361
12.1772	-15.3925	-0.000319768
12.2456	-15.3925	0.000115328
12.314	-15.3925	0.000491948
12.3824	-15.3925	0.000799559
12.4508	-15.3925	0.00103249
12.5192	-15.3925	0.00119006
12.5876	-15.3925	0.0012764
12.656	-15.3925	0.00130003
12.7244	-15.3925	0.00127312
12.7929	-15.3925	0.00121056
12.8613	-15.3925	0.00112883
12.9297	-15.3925	0.00104478
12.9981	-15.3925	0.000974344
13.0665	-15.3925	0.000931275
13.1349	-15.3925	0.000926071
13.2033	-15.3925	0.000965064
13.2717	-15.3925	0.00104982
13.3401	-15.3925	0.00117688
13.4086	-15.3925	0.00133794
13.477	-15.3925	0.00152036
13.5454	-15.3925	0.0017081
13.6138	-15.3925	0.00188302
13.6822	-15.3925	0.00202631
13.7506	-15.3925	0.00212014
13.819	-15.3925	0.00214929
13.8874	-15.3925	0.00210258
13.9558	-15.3925	0.00197408
14.0243	-15.3925	0.00176392
14.0927	-15.3925	0.00147859
14.1611	-15.3925	0.00113071
14.2295	-15.3925	0.000738279
14.2979	-15.3925	0.000323452
14.3663	-15.3925	-8.91266e-05
14.4347	-15.3925	-0.000474231
14.5031	-15.3925	-0.000808082
14.5715	-15.3925	-0.00107031
14.64	-15.3925	-0.00124568
14.7084	-15.3925	-0.00132542
14.7768	-15.3925	-0.00130803
14.8452	-15.3925	-0.00119949
14.9136	-15.3925	-0.00101283
14.982	-15.3925	-0.000767094
15.0504	-15.3925	-0.000485763
15.1188	-15.3925	-0.000194841
15.1872	-15.3925	7.93419e-05
15.2556	-15.3925	0.000312331
15.3241	-15.3925	0.000483595
15.3925	-15.3925	0.000578231
-15.3925	-15.3241	0.000475078
-15.3241	-15.3241	0.000416199
-15.2556	-15.3241	0.000281138
-15.1872	-15.3241	8.20591e-05
-15.1188	-15.3241	-0.000163691
-15.0504	-15.3241	-0.000435227
-14.982	-15.3241	-0.000710012
-14.9136	-15.3241	-0.000965815
-14.8452	-15.3241	-0.00118256
-14.7768	-15.3241	-0.00134393
-14.7084	-15.3241	-0.00143852
-14.64	-15.3241	-0.00146057
-14.5715	-15.3241	-0.00141012
-14.5031	-15.3241	-0.00129267
-14.4347	-15.3241	-0.00111835
-14.3663	-15.3241	-0.000900773
-14.2979	-15.3241	-0.000655594
-14.2295	-15.3241	-0.000399026
-14.1611	-15.3241	-0.000146381
-14.0927	-15.3241	8.91837e-05
-14.0243	-15.3241	0.000297628
-13.9558	-15.3241	0.000472619
-13.8874	-15.3241	0.000611708
-13.819	-15.3241	0.000716107
-13.7506	-15.3241	0.000790118
-13.6822	-15.3241	0.000840274
-13.6138	-15.3241	0.000874316
-13.5454	-15.3241	0.000900098
-13.477	-15.3241	0.000924558
-13.4086	-15.3241	0.000952835
-13.3401	-15.3241	0.000987628
-13.2717	-15.3241	0.00102885
-13.2033	-15.3241	0.00107358
-13.1349	-15.3241	0.00111637
-13.0665	-15.3241	0.00114972
-12.9981	-15.3241	0.00116489
-12.9297	-15.3241	0.00115269
-12.8613	-15.3241	0.00110444
-12.7929	-15.3241	0.00101281
-12.7244	-15.3241	0.0008725
-12.656	-15.3241	0.000680872
-12.5876	-15.3241	0.000438228
-12.5192	-15.3241	0.000147921
-12.4508	-15.3241	-0.000183767
-12.3824	-15.3241	-0.000547964
-12.314	-15.3241	-0.000933693
-12.2456	-15.3241	-0.00132848
-12.1772	-15.3241	-0.00171901
-12.1087	-15.3241	-0.00209183
-12.0403	-15.3241	-0.00243392
-11.9719	-15.3241	-0.00273337
-11.9035	-15.3241	-0.00297976
-11.8351	-15.3241	-0.00316465
-11.7667	-15.3241	-0.00328182
-11.6983	-15.3241	-0.00332749
-11.6299	-15.3241	-0.00330049
-11.5615	-15.3241	-0.00320227
-11.493	-15.3241	-0.00303691
-11.4246	-15.3241	-0.00281108
-11.3562	-15.3241	-0.00253388
-11.2878	-15.3241	-0.0022166
-11.2194	-15.3241	-0.00187246
-11.151	-15.3241	-0.00151615
-11.0826	-15.3241	-0.00116334
-11.0142	-15.3241	-0.000830001
-10.9458	-15.3241	-0.000531683
-10.8773	-15.3241	-0.000282712
-10.8089	-15.3241	-9.53353e-05
-10.7405	-15.3241	2.11002e-05
-10.6721	-15.3241	6.0884e-05
-10.6037	-15.3241	2.25296e-05
-10.5353	-15.3241	-9.08551e-05
-10.4669	-15.3241	-0.000271472
-10.3985	-15.3241	-0.000507048
-10.3301	-15.3241	-0.000781388
-10.2616	-15.3241	-0.00107524
-10.1932	-15.3241	-0.00136746
-10.1248	-15.3241	-0.00163639
-10.0564	-15.3241	-0.00186136
-9.988	-15.3241	-0.00202422
-9.91959	-15.3241	-0.00211078
-9.85118	-15.3241	-0.002112
-9.78277	-15.3241	-0.00202485
-9.71436	-15.3241	-0.00185279
-9.64595	-15.3241	-0.00160571
-9.57754	-15.3241	-0.00129942
-9.50913	-15.3241	-0.000954591
-9.44072	-15.3241	-0.000595328
-9.3723	-15.3241	-0.0002474
-9.30389	-15.3241	6.37269e-05
-9.23548	-15.3241	0.000314878
-9.16707	-15.3241	0.000487039
-9.09866	-15.3241	0.000566931
-9.03025	-15.3241	0.000548157
-8.96184	-15.3241	0.000431818
-8.89343	-15.3241	0.000226522
-8.82502	-15.3241	-5.22242e-05
-8.75661	-15.3241	-0.000383203
-8.68819	-15.3241	-0.000741158
-8.61978	-15.3241	-0.00109883
-8.55137	-15.3241	-0.0014292
-8.48296	-15.3241	-0.00170767
-8.41455	-15.3241	-0.00191413
-8.34614	-15.3241	-0.00203461
-8.27773	-15.3241	-0.00206242
-8.20932	-15.3241	-0.00199861
-8.14091	-15.3241	-0.00185185
-8.0725	-15.3241	-0.00163755
-8.00409	-15.3241	-0.00137637
-7.93567	-15.3241	-0.0010923
-7.86726	-15.3241	-0.000810373
-7.79885	-15.3241	-0.000554328
-7.73044	-15.3241	-0.000344306
-7.66203	-15.3241	-0.000194935
-7.59362	-15.3241	-0.000113884
-7.52521	-15.3241	-0.00010109
-7.4568	-15.3241	-0.000148713
-7.38839	-15.3241	-0.000241859
-7.31998	-15.3241	-0.000360011
-7.25156	-15.3241	-0.000479052
-7.18315	-15.3241	-0.000573707
-7.11474	-15.3241	-0.00062018
-7.04633	-15.3241	-0.000598739
-6.97792	-15.3241	-0.000496003
-6.90951	-15.3241	-0.000306708
-6.8411	-15.3241	-3.47574e-05
-6.77269	-15.3241	0.000306566
-6.70428	-15.3241	0.000695267
-6.63587	-15.3241	0.00110217
-6.56745	-15.3241	0.00149321
-6.49904	-15.3241	0.00183226
-6.43063	-15.3241	0.00208428
-6.36222	-15.3241	0.00221858
-6.29381	-15.3241	0.00221175
-6.2254	-15.3241	0.00205012
-6.15699	-15.3241	0.00173145
-6.08858	-15.3241	0.00126568
-6.02017	-15.3241	0.000674676
-5.95176	-15.3241	-9.09847e-06
-5.88334	-15.3241	-0.000744795
-5.81493	-15.3241	-0.00148621
-5.74652	-15.3241	-0.00218531
-5.67811	-15.3241	-0.00279597
-5.6097	-15.3241	-0.00327762
-5.54129	-15.3241	-0.00359849
-5.47288	-15.3241	-0.00373808
-5.40447	-15.3241	-0.00368875
-5.33606	-15.3241	-0.00345624
-5.26765	-15.3241	-0.00305905
-5.19923	-15.3241	-0.00252672
-5.13082	-15.3241	-0.00189732
-5.06241	-15.3241	-0.00121407
-4.994	-15.3241	-0.000521778
-4.92559	-15.3241	0.000136895
-4.85718	-15.3241	0.000724852
-4.78877	-15.3241	0.00121337
-4.72036	-15.3241	0.00158406
-4.65195	-15.3241	0.00182988
-4.58354	-15.3241	0.00195495
-4.51512	-15.3241	0.00197346
-4.44671	-15.3241	0.00190755
-4.3783	-15.3241	0.00178453
-4.30989	-15.3241	0.00163375
-4.24148	-15.3241	0.0014833
-4.17307	-15.3241	0.00135703
-4.10466	-15.3241	0.00127207
-4.03625	-15.3241	0.00123716
-3.96784	-15.3241	0.00125199
-3.89943	-15.3241	0.00130744
-3.83102	-15.3241	0.00138694
-3.7626	-15.3241	0.00146857
-3.69419	-15.3241	0.00152782
-3.62578	-15.3241	0.00154066
-3.55737	-15.3241	0.00148657
-3.48896	-15.3241	0.0013513
-3.42055	-15.3241	0.0011289
-3.35214	-15.3241	0.000823037
-3.28373	-15.3241	0.000447109
-3.21532	-15.3241	2.34776e-05
-3.14691	-15.3241	-0.000418389
-3.07849	-15.3241	-0.00084455
-3.01008	-15.3241	-0.00121981
-2.94167	-15.3241	-0.00151117
-2.87326	-15.3241	-0.00169119
-2.80485	-15.3241	-0.00174092
-2.73644	-15.3241	-0.00165208
-2.66803	-15.3241	-0.00142827
-2.59962	-15.3241	-0.00108505
-2.53121	-15.3241	-0.000648927
-2.4628	-15.3241	-0.000155226
-2.39438	-15.3241	0.000354872
-2.32597	-15.3241	0.000837903
-2.25756	-15.3241	0.00125194
-2.18915	-15.3241	0.00156032
-2.12074	-15.3241	0.0017349
-2.05233	-15.3241	0.00175854
-1.98392	-15.3241	0.00162658
-1.91551	-15.3241	0.00134719
-1.8471	-15.3241	0.000940462
-1.77869	-15.3241	0.000436538
-1.71027	-15.3241	-0.000127283
-1.64186	-15.3241	-0.000709979
-1.57345	-15.3241	-0.00127055
-1.50504	-15.3241	-0.00177169
-1.43663	-15.3241	-0.002183
-1.36822	-15.3241	-0.00248348
-1.29981	-15.3241	-0.00266309
-1.2314	-15.3241	-0.00272315
-1.16299	-15.3241	-0.00267568
-1.09458	-15.3241	-0.00254169
-1.02616	-15.3241	-0.00234864
-0.957754	-15.3241	-0.00212736
-0.889343	-15.3241	-0.00190871
-0.820932	-15.3241	-0.00172035
-0.752521	-15.3241	-0.001584
-0.68411	-15.3241	-0.00151333
-0.615699	-15.3241	-0.00151284
-0.547288	-15.3241	-0.00157774
-0.478877	-15.3241	-0.00169482
-0.410466	-15.3241	-0.00184427
-0.342055	-15.3241	-0.00200218
-0.273644	-15.3241	-0.00214347
-0.205233	-15.3241	-0.00224492
-0.136822	-15.3241	-0.002288
-0.068411	-15.3241	-0.00226116
0	-15.3241	-0.00216138
0.068411	-15.3241	-0.00199468
0.136822	-15.3241	-0.00177578
0.205233	-15.3241	-0.00152659
0.273644	-15.3241	-0.00127405
0.342055	-15.3241	-0.00104723
0.410466	-15.3241	-0.000874174
0.478877	-15.3241	-0.000778734
0.547288	-15.3241	-0.000777761
0.615699	-15.3241	-0.000878921
0.68411	-15.3241	-0.0010794
0.752521	-15.3241	-0.00136565
0.820932	-15.3241	-0.00171416
0.889343	-15.3241	-0.00209333
0.957754	-15.3241	-0.00246614
1.02616	-15.3241	-0.0027935
1.09458	-15.3241	-0.0030378
1.16299	-15.3241	-0.00316655
1.2314	-15.3241	-0.00315554
1.29981	-15.3241	-0.00299137
1.36822	-15.3241	-0.00267301
1.43663	-15.3241	-0.00221228
1.50504	-15.3241	-0.00163314
1.57345	-15.3241	-0.000969927
1.64186	-15.3241	-0.000264608
1.71027	-15.3241	0.000436669
1.77869	-15.3241	0.00108742
1.8471	-15.3241	0.00164473
1.91551	-15.3241	0.00207285
1.98392	-15.3241	0.00234617
2.05233	-15.3241	0.00245134
2.12074	-15.3241	0.0023883
2.18915	-15.3241	0.00217014
2.25756	-15.3241	0.00182187
2.32597	-15.3241	0.00137813
2.39438	-15.3241	0.000880174
2.4628	-15.3241	0.000372241
2.53121	-15.3241	-0.000102186
2.59962	-15.3241	-0.00050402
2.66803	-15.3241	-0.000801734
2.73644	-15.3241	-0.000973787
2.80485	-15.3241	-0.00101012
2.87326	-15.3241	-0.000912597
2.94167	-15.3241	-0.00069437
3.01008	-15.3241	-0.000378282
3.07849	-15.3241	5.57481e-06
3.14691	-15.3241	0.000422853
3.21532	-15.3241	0.000838247
3.28373	-15.3241	0.00121876
3.35214	-15.3241	0.00153663
3.42055	-15.3241	0.00177171
3.48896	-15.3241	0.00191298
3.55737	-15.3241	0.0019592
3.62578	-15.3241	0.0019185
3.69419	-15.3241	0.00180717
3.7626	-15.3241	0.00164756
3.83102	-15.3241	0.00146546
3.89943	-15.3241	0.00128716
3.96784	-15.3241	0.00113646
4.03625	-15.3241	0.00103203
4.10466	-15.3241	0.000985235
4.17307	-15.3241	0.000998724
4.24148	-15.3241	0.00106596
4.30989	-15.3241	0.00117169
4.3783	-15.3241	0.00129332
4.44671	-15.3241	0.00140314
4.51512	-15.3241	0.00147113
4.58354	-15.3241	0.00146816
4.65195	-15.3241	0.00136921
4.72036	-15.3241	0.00115635
4.78877	-15.3241	0.000821175
4.85718	-15.3241	0.000366481
4.92559	-15.3241	-0.000193104
4.994	-15.3241	-0.000831502
5.06241	-15.3241	-0.00151268
5.13082	-15.3241	-0.0021931
5.19923	-15.3241	-0.00282503
5.26765	-15.3241	-0.0033603
5.33606	-15.3241	-0.00375436
5.40447	-15.3241	-0.00397018
5.47288	-15.3241	-0.00398168
5.54129	-15.3241	-0.00377642
5.6097	-15.3241	-0.00335717
5.67811	-15.3241	-0.00274235
5.74652	-15.3241	-0.00196518
5.81493	-15.3241	-0.00107157
5.88334	-15.3241	-0.000116951
5.95176	-15.3241	0.000837807
6.02017	-15.3241	0.00173094
6.08858	-15.3241	0.00250454
6.15699	-15.3241	0.00310907
6.2254	-15.3241	0.00350726
6.29381	-15.3241	0.00367705
6.36222	-15.3241	0.0036134
6.43063	-15.3241	0.00332861
6.49904	-15.3241	0.00285139
6.56745	-15.3241	0.00222444
6.63587	-15.3241	0.00150102
6.70428	-15.3241	0.000740566
6.77269	-15.3241	3.82939e-06
6.8411	-15.3241	-0.000652044
6.90951	-15.3241	-0.00117814
6.97792	-15.3241	-0.00153769
7.04633	-15.3241	-0.0017089
7.11474	-15.3241	-0.00168651
7.18315	-15.3241	-0.00148198
7.25156	-15.3241	-0.00112216
7.31998	-15.3241	-0.000646722
7.38839	-15.3241	-0.000104479
7.4568	-15.3241	0.000451017
7.52521	-15.3241	0.000966275
7.59362	-15.3241	0.00139259
7.66203	-15.3241	0.00169027
7.73044	-15.3241	0.0018321
7.79885	-15.3241	0.00180555
7.86726	-15.3241	0.00161375
7.93567	-15.3241	0.00127503
8.00409	-15.3241	0.000821072
8.0725	-15.3241	0.000293954
8.14091	-15.3241	-0.000257789
8.20932	-15.3241	-0.000783595
8.27773	-15.3241	-0.00123548
8.34614	-15.3241	-0.00157239
8.41455	-15.3241	-0.00176387
8.48296	-15.3241	-0.0017928
8.55137	-15.3241	-0.00165689
8.61978	-15.3241	-0.0013689
8.68819	-15.3241	-0.000955465
8.75661	-15.3241	-0.000454712
8.82502	-15.3241	8.70814e-05
8.89343	-15.3241	0.000619571
8.96184	-15.3241	0.00109274
9.03025	-15.3241	0.00146123
9.09866	-15.3241	0.00168825
9.16707	-15.3241	0.00174868
9.23548	-15.3241	0.0016312
9.30389	-15.3241	0.00133916
9.3723	-15.3241	0.000890245
9.44072	-15.3241	0.000314888
9.50913	-15.3241	-0.000346333
9.57754	-15.3241	-0.00104612
9.64595	-15.3241	-0.00173439
9.71436	-15.3241	-0.00236236
9.78277	-15.3241	-0.00288643
9.85118	-15.3241	-0.00327162
9.91959	-15.3241	-0.00349418
9.988	-15.3241	-0.00354324
10.0564	-15.3241	-0.00342138
10.1248	-15.3241	-0.00314414
10.1932	-15.3241	-0.00273847
10.2616	-15.3241	-0.00224036
10.3301	-15.3241	-0.00169184
10.3985	-15.3241	-0.00113753
10.4669	-15.3241	-0.000621235
10.5353	-15.3241	-0.000182617
10.6037	-15.3241	0.000145647
10.6721	-15.3241	0.000340076
10.7405	-15.3241	0.000387819
10.8089	-15.3241	0.000287239
10.8773	-15.3241	4.76505e-05
10.9458	-15.3241	-0.000311738
11.0142	-15.3241	-0.000763538
11.0826	-15.3241	-0.00127441
11.151	-15.3241	-0.00180761
11.2194	-15.3241	-0.00232561
11.2878	-15.3241	-0.00279272
11.3562	-15.3241	-0.00317739
11.4246	-15.3241	-0.00345412
11.493	-15.3241	-0.00360493
11.5615	-15.3241	-0.00362016
11.6299	-15.3241	-0.00349881
11.6983	-15.3241	-0.00324818
11.7667	-15.3241	-0.00288311
11.8351	-15.3241	-0.0024247
11.9035	-15.3241	-0.00189876
11.9719	-15.3241	-0.00133399
12.0403	-15.3241	-0.000760092
12.1087	-15.3241	-0.000205877
12.1772	-15.3241	0.000302475
12.2456	-15.3241	0.00074297
12.314	-15.3241	0.00109902
12.3824	-15.3241	0.0013603
12.4508	-15.3241	0.00152323
12.5192	-15.3241	0.00159095
12.5876	-15.3241	0.00157293
12.656	-15.3241	0.00148416
12.7244	-15.3241	0.00134397
12.7929	-15.3241	0.00117458
12.8613	-15.3241	0.000999426
12.9297	-15.3241	0.000841434
12.9981	-15.3241	0.0007213
13.0665	-15.3241	0.000655909
13.1349	-15.3241	0.000657018
13.2033	-15.3241	0.00073029
13.2717	-15.3241	0.000874778
13.3401	-15.3241	0.00108289
13.4086	-15.3241	0.00134089
13.477	-15.3241	0.00162983
13.5454	-15.3241	0.00192701
13.6138	-15.3241	0.00220764
13.6822	-15.3241	0.0024469
13.7506	-15.3241	0.00262182
13.819	-15.3241	0.00271332
13.8874	-15.3241	0.00270775
13.9558	-15.3241	0.00259822
14.0243	-15.3241	0.00238532
14.0927	-15.3241	0.00207724
14.1611	-15.3241	0.00168934
14.2295	-15.3241	0.00124309
14.2979	-15.3241	0.000764487
14.3663	-15.3241	0.000282084
14.4347	-15.3241	-0.000175189
14.5031	-15.3241	-0.000580295
14.5715	-15.3241	-0.000910199
14.64	-15.3241	-0.00114768
14.7084	-15.3241	-0.00128265
14.7768	-15.3241	-0.00131291
14.8452	-15.3241	-0.00124425
14.9136	-15.3241	-0.00108986
14.982	-15.3241	-0.000869163
15.0504	-15.3241	-0.00060614
15.1188	-15.3241	-0.000327275
15.1872	-15.3241	-5.9331e-05
15.2556	-15.3241	0.000172862
15.3241	-15.3241	0.000348417
15.3925	-15.3241	0.000452024
-15.3925	-15.2556	0.000243639
-15.3241	-15.2556	0.000185783
-15.2556	-15.2556	5.87768e-05
-15.1872	-15.2556	-0.000126215
-15.1188	-15.2556	-0.000353565
-15.0504	-15.2556	-0.000604749
-14.982	-15.2556	-0.000860083
-14.9136	-15.2556	-0.00110046
-14.8452	-15.2556	-0.00130893
-14.7768	-15.2556	-0.00147197
-14.7084	-15.2556	-0.00158041
-14.64	-15.2556	-0.00162985
-14.5715	-15.2556	-0.00162065
-14.5031	-15.2556	-0.00155746
-14.4347	-15.2556	-0.0014484
-14.3663	-15.2556	-0.00130397
-14.2979	-15.2556	-0.00113585
-14.2295	-15.2556	-0.000955648
-14.1611	-15.2556	-0.000773794
-14.0927	-15.2556	-0.000598656
-14.0243	-15.2556	-0.000435954
-13.9558	-15.2556	-0.000288521
-13.8874	-15.2556	-0.000156418
-13.819	-15.2556	-3.73707e-05
-13.7506	-15.2556	7.25377e-05
-13.6822	-15.2556	0.000177998
-13.6138	-15.2556	0.000283544
-13.5454	-15.2556	0.000392656
-13.477	-15.2556	0.000507008
-13.4086	-15.2556	0.000625937
-13.3401	-15.2556	0.000746187
-13.2717	-15.2556	0.000861971
-13.2033	-15.2556	0.000965332
-13.1349	-15.2556	0.00104677
-13.0665	-15.2556	0.00109607
-12.9981	-15.2556	0.00110328
-12.9297	-15.2556	0.00105967
-12.8613	-15.2556	0.000958681
-12.7929	-15.2556	0.000796661
-12.7244	-15.2556	0.000573415
-12.656	-15.2556	0.000292462
-12.5876	-15.2556	-3.90161e-05
-12.5192	-15.2556	-0.000410514
-12.4508	-15.2556	-0.00080881
-12.3824	-15.2556	-0.00121878
-12.314	-15.2556	-0.00162436
-12.2456	-15.2556	-0.00200954
-12.1772	-15.2556	-0.00235937
-12.1087	-15.2556	-0.00266079
-12.0403	-15.2556	-0.00290337
-11.9719	-15.2556	-0.00307979
-11.9035	-15.2556	-0.00318606
-11.8351	-15.2556	-0.00322153
-11.7667	-15.2556	-0.00318868
-11.6983	-15.2556	-0.0030927
-11.6299	-15.2556	-0.00294096
-11.5615	-15.2556	-0.00274243
-11.493	-15.2556	-0.00250702
-11.4246	-15.2556	-0.00224505
-11.3562	-15.2556	-0.00196673
-11.2878	-15.2556	-0.00168183
-11.2194	-15.2556	-0.0013994
-11.151	-15.2556	-0.00112767
-11.0826	-15.2556	-0.000873964
-11.0142	-15.2556	-0.000644796
-10.9458	-15.2556	-0.000445873
-10.8773	-15.2556	-0.000282148
-10.8089	-15.2556	-0.000157808
-10.7405	-15.2556	-7.619e-05
-10.6721	-15.2556	-3.96189e-05
-10.6037	-15.2556	-4.9175e-05
-10.5353	-15.2556	-0.000104416
-10.4669	-15.2556	-0.000203092
-10.3985	-15.2556	-0.000340904
-10.3301	-15.2556	-0.000511355
-10.2616	-15.2556	-0.000705752
-10.1932	-15.2556	-0.000913384
-10.1248	-15.2556	-0.00112192
-10.0564	-15.2556	-0.00131801
-9.988	-15.2556	-0.00148808
-9.91959	-15.2556	-0.00161929
-9.85118	-15.2556	-0.00170053
-9.78277	-15.2556	-0.00172342
-9.71436	-15.2556	-0.00168325
-9.64595	-15.2556	-0.00157963
-9.57754	-15.2556	-0.00141694
-9.50913	-15.2556	-0.00120435
-9.44072	-15.2556	-0.000955478
-9.3723	-15.2556	-0.000687645
-9.30389	-15.2556	-0.000420744
-9.23548	-15.2556	-0.000175814
-9.16707	-15.2556	2.65876e-05
-9.09866	-15.2556	0.00016807
-9.03025	-15.2556	0.000234022
-8.96184	-15.2556	0.000214999
-8.89343	-15.2556	0.000107734
-8.82502	-15.2556	-8.43165e-05
-8.75661	-15.2556	-0.000350981
-8.68819	-15.2556	-0.000675956
-8.61978	-15.2556	-0.00103794
-8.55137	-15.2556	-0.00141222
-8.48296	-15.2556	-0.00177266
-8.41455	-15.2556	-0.00209377
-8.34614	-15.2556	-0.00235288
-8.27773	-15.2556	-0.00253203
-8.20932	-15.2556	-0.00261952
-8.14091	-15.2556	-0.00261091
-8.0725	-15.2556	-0.00250941
-8.00409	-15.2556	-0.00232551
-7.93567	-15.2556	-0.00207601
-7.86726	-15.2556	-0.00178244
-7.79885	-15.2556	-0.00146901
-7.73044	-15.2556	-0.00116027
-7.66203	-15.2556	-0.000878839
-7.59362	-15.2556	-0.000643165
-7.52521	-15.2556	-0.000465823
-7.4568	-15.2556	-0.000352314
-7.38839	-15.2556	-0.000300611
-7.31998	-15.2556	-0.000301473
-7.25156	-15.2556	-0.000339516
-7.18315	-15.2556	-0.000394948
-7.11474	-15.2556	-0.000445818
-7.04633	-15.2556	-0.000470537
-6.97792	-15.2556	-0.000450444
-6.90951	-15.2556	-0.000372135
-6.8411	-15.2556	-0.000229315
-6.77269	-15.2556	-2.39647e-05
-6.70428	-15.2556	0.000233324
-6.63587	-15.2556	0.000523909
-6.56745	-15.2556	0.00082253
-6.49904	-15.2556	0.0010995
-6.43063	-15.2556	0.00132346
-6.36222	-15.2556	0.00146447
-6.29381	-15.2556	0.00149706
-6.2254	-15.2556	0.00140307
-6.15699	-15.2556	0.00117388
-6.08858	-15.2556	0.000811815
-6.02017	-15.2556	0.000330629
-5.95176	-15.2556	-0.00024512
-5.88334	-15.2556	-0.00088167
-5.81493	-15.2556	-0.00153857
-5.74652	-15.2556	-0.00217185
-5.67811	-15.2556	-0.00273763
-5.6097	-15.2556	-0.00319578
-5.54129	-15.2556	-0.00351326
-5.47288	-15.2556	-0.00366694
-5.40447	-15.2556	-0.00364556
-5.33606	-15.2556	-0.00345061
-5.26765	-15.2556	-0.00309609
-5.19923	-15.2556	-0.00260727
-5.13082	-15.2556	-0.00201829
-5.06241	-15.2556	-0.0013692
-4.994	-15.2556	-0.00070239
-4.92559	-15.2556	-5.89728e-05
-4.85718	-15.2556	0.00052464
-4.78877	-15.2556	0.00101961
-4.72036	-15.2556	0.00140674
-4.65195	-15.2556	0.00167756
-4.58354	-15.2556	0.00183429
-4.51512	-15.2556	0.00188885
-4.44671	-15.2556	0.00186083
-4.3783	-15.2556	0.0017749
-4.30989	-15.2556	0.0016577
-4.24148	-15.2556	0.00153472
-4.17307	-15.2556	0.00142746
-4.10466	-15.2556	0.00135108
-4.03625	-15.2556	0.0013129
-3.96784	-15.2556	0.00131186
-3.89943	-15.2556	0.00133893
-3.83102	-15.2556	0.00137851
-3.7626	-15.2556	0.0014106
-3.69419	-15.2556	0.00141346
-3.62578	-15.2556	0.00136659
-3.55737	-15.2556	0.00125355
-3.48896	-15.2556	0.00106441
-3.42055	-15.2556	0.000797457
-3.35214	-15.2556	0.000460061
-3.28373	-15.2556	6.85189e-05
-3.21532	-15.2556	-0.000353116
-3.14691	-15.2556	-0.000775109
-3.07849	-15.2556	-0.00116481
-3.01008	-15.2556	-0.00148988
-2.94167	-15.2556	-0.00172152
-2.87326	-15.2556	-0.00183761
-2.80485	-15.2556	-0.00182511
-2.73644	-15.2556	-0.00168176
-2.66803	-15.2556	-0.0014167
-2.59962	-15.2556	-0.00105002
-2.53121	-15.2556	-0.000611165
-2.4628	-15.2556	-0.000136555
-2.39438	-15.2556	0.000333647
-2.32597	-15.2556	0.000759079
-2.25756	-15.2556	0.00110279
-2.18915	-15.2556	0.00133457
-2.12074	-15.2556	0.0014336
-2.05233	-15.2556	0.00139032
-1.98392	-15.2556	0.0012071
-1.91551	-15.2556	0.000897933
-1.8471	-15.2556	0.000486943
-1.77869	-15.2556	6.00579e-06
-1.71027	-15.2556	-0.000508313
-1.64186	-15.2556	-0.00101821
-1.57345	-15.2556	-0.00148812
-1.50504	-15.2556	-0.00188792
-1.43663	-15.2556	-0.00219546
-1.36822	-15.2556	-0.00239832
-1.29981	-15.2556	-0.00249449
-1.2314	-15.2556	-0.00249203
-1.16299	-15.2556	-0.00240777
-1.09458	-15.2556	-0.00226507
-1.02616	-15.2556	-0.00209113
-0.957754	-15.2556	-0.00191384
-0.889343	-15.2556	-0.00175883
-0.820932	-15.2556	-0.00164667
-0.752521	-15.2556	-0.00159087
-0.68411	-15.2556	-0.00159659
-0.615699	-15.2556	-0.00166033
-0.547288	-15.2556	-0.00177056
-0.478877	-15.2556	-0.0019093
-0.410466	-15.2556	-0.00205431
-0.342055	-15.2556	-0.00218183
-0.273644	-15.2556	-0.00226945
-0.205233	-15.2556	-0.00229882
-0.136822	-15.2556	-0.00225798
-0.068411	-15.2556	-0.00214295
0	-15.2556	-0.00195852
0.068411	-15.2556	-0.00171803
0.136822	-15.2556	-0.00144229
0.205233	-15.2556	-0.00115755
0.273644	-15.2556	-0.000892966
0.342055	-15.2556	-0.000677581
0.410466	-15.2556	-0.000537258
0.478877	-15.2556	-0.000491846
0.547288	-15.2556	-0.000552845
0.615699	-15.2556	-0.000721832
0.68411	-15.2556	-0.000989818
0.752521	-15.2556	-0.0013376
0.820932	-15.2556	-0.00173711
0.889343	-15.2556	-0.00215365
0.957754	-15.2556	-0.00254877
1.02616	-15.2556	-0.0028836
1.09458	-15.2556	-0.00312235
1.16299	-15.2556	-0.00323545
1.2314	-15.2556	-0.0032024
1.29981	-15.2556	-0.00301371
1.36822	-15.2556	-0.00267199
1.43663	-15.2556	-0.00219197
1.50504	-15.2556	-0.0015995
1.57345	-15.2556	-0.000929554
1.64186	-15.2556	-0.000223505
1.71027	-15.2556	0.000474219
1.77869	-15.2556	0.00111968
1.8471	-15.2556	0.00167294
1.91551	-15.2556	0.00210127
1.98392	-15.2556	0.00238167
2.05233	-15.2556	0.00250259
2.12074	-15.2556	0.0024647
2.18915	-15.2556	0.00228065
2.25756	-15.2556	0.00197377
2.32597	-15.2556	0.00157601
2.39438	-15.2556	0.00112512
2.4628	-15.2556	0.000661476
2.53121	-15.2556	0.000224712
2.59962	-15.2556	-0.000149479
2.66803	-15.2556	-0.000432133
2.73644	-15.2556	-0.000603172
2.80485	-15.2556	-0.000652727
2.87326	-15.2556	-0.000581574
2.94167	-15.2556	-0.000400627
3.01008	-15.2556	-0.000129582
3.07849	-15.2556	0.000205168
3.14691	-15.2556	0.000573129
3.21532	-15.2556	0.000942592
3.28373	-15.2556	0.00128352
3.35214	-15.2556	0.00157019
3.42055	-15.2556	0.00178337
3.48896	-15.2556	0.00191178
3.55737	-15.2556	0.00195283
3.62578	-15.2556	0.0019124
3.69419	-15.2556	0.00180389
3.7626	-15.2556	0.0016465
3.83102	-15.2556	0.00146296
3.89943	-15.2556	0.00127695
3.96784	-15.2556	0.00111039
4.03625	-15.2556	0.000980998
4.10466	-15.2556	0.000900175
4.17307	-15.2556	0.000871629
4.24148	-15.2556	0.00089074
4.30989	-15.2556	0.000944821
4.3783	-15.2556	0.00101424
4.44671	-15.2556	0.00107436
4.51512	-15.2556	0.00109804
4.58354	-15.2556	0.00105863
4.65195	-15.2556	0.00093299
4.72036	-15.2556	0.000704389
4.78877	-15.2556	0.000364948
4.85718	-15.2556	-8.2665e-05
4.92559	-15.2556	-0.000624442
4.994	-15.2556	-0.00123529
5.06241	-15.2556	-0.00188034
5.13082	-15.2556	-0.0025173
5.19923	-15.2556	-0.00309961
5.26765	-15.2556	-0.0035802
5.33606	-15.2556	-0.00391551
5.40447	-15.2556	-0.00406954
5.47288	-15.2556	-0.00401727
5.54129	-15.2556	-0.00374756
5.6097	-15.2556	-0.0032648
5.67811	-15.2556	-0.00258944
5.74652	-15.2556	-0.00175713
5.81493	-15.2556	-0.000816576
5.88334	-15.2556	0.000173796
5.95176	-15.2556	0.0011501
6.02017	-15.2556	0.00204785
6.08858	-15.2556	0.00280701
6.15699	-15.2556	0.00337681
6.2254	-15.2556	0.00371991
6.29381	-15.2556	0.00381561
6.36222	-15.2556	0.00366162
6.43063	-15.2556	0.00327448
6.49904	-15.2556	0.00268835
6.56745	-15.2556	0.00195235
6.63587	-15.2556	0.00112665
6.70428	-15.2556	0.000277592
6.77269	-15.2556	-0.000527704
6.8411	-15.2556	-0.00122681
6.90951	-15.2556	-0.00176709
6.97792	-15.2556	-0.00210995
7.04633	-15.2556	-0.00223393
7.11474	-15.2556	-0.00213626
7.18315	-15.2556	-0.0018329
7.25156	-15.2556	-0.00135692
7.31998	-15.2556	-0.000755453
7.38839	-15.2556	-8.54175e-05
7.4568	-15.2556	0.000591498
7.52521	-15.2556	0.00121428
7.59362	-15.2556	0.0017279
7.66203	-15.2556	0.00208805
7.73044	-15.2556	0.00226484
7.79885	-15.2556	0.00224528
7.86726	-15.2556	0.00203418
7.93567	-15.2556	0.00165345
8.00409	-15.2556	0.0011399
8.0725	-15.2556	0.000541853
8.14091	-15.2556	-8.54325e-05
8.20932	-15.2556	-0.000684714
8.27773	-15.2556	-0.00120195
8.34614	-15.2556	-0.00159109
8.41455	-15.2556	-0.00181814
8.48296	-15.2556	-0.00186411
8.55137	-15.2556	-0.00172656
8.61978	-15.2556	-0.00141972
8.68819	-15.2556	-0.000973145
8.75661	-15.2556	-0.000428986
8.82502	-15.2556	0.000161754
8.89343	-15.2556	0.000743718
8.96184	-15.2556	0.00126201
9.03025	-15.2556	0.00166692
9.09866	-15.2556	0.00191812
9.16707	-15.2556	0.00198802
9.23548	-15.2556	0.00186403
9.30389	-15.2556	0.00154942
9.3723	-15.2556	0.00106295
9.44072	-15.2556	0.000437148
9.50913	-15.2556	-0.00028449
9.57754	-15.2556	-0.00105118
9.64595	-15.2556	-0.00180902
9.71436	-15.2556	-0.00250531
9.78277	-15.2556	-0.00309273
9.85118	-15.2556	-0.00353291
9.91959	-15.2556	-0.00379923
9.988	-15.2556	-0.00387863
10.0564	-15.2556	-0.00377225
10.1248	-15.2556	-0.00349496
10.1932	-15.2556	-0.00307389
10.2616	-15.2556	-0.00254596
10.3301	-15.2556	-0.00195484
10.3985	-15.2556	-0.00134747
10.4669	-15.2556	-0.000770409
10.5353	-15.2556	-0.000266457
10.6037	-15.2556	0.00012842
10.6721	-15.2556	0.00038748
10.7405	-15.2556	0.000494853
10.8089	-15.2556	0.000446316
10.8773	-15.2556	0.000249221
10.9458	-15.2556	-7.84203e-05
11.0142	-15.2556	-0.000509549
11.0826	-15.2556	-0.00101025
11.151	-15.2556	-0.00154233
11.2194	-15.2556	-0.00206606
11.2878	-15.2556	-0.00254299
11.3562	-15.2556	-0.00293843
11.4246	-15.2556	-0.00322376
11.493	-15.2556	-0.0033781
11.5615	-15.2556	-0.00338951
11.6299	-15.2556	-0.00325552
11.6983	-15.2556	-0.00298303
11.7667	-15.2556	-0.00258762
11.8351	-15.2556	-0.00209233
11.9035	-15.2556	-0.00152594
11.9719	-15.2556	-0.000920965
12.0403	-15.2556	-0.000311455
12.1087	-15.2556	0.00026929
12.1772	-15.2556	0.000790901
12.2456	-15.2556	0.0012279
12.314	-15.2556	0.00156131
12.3824	-15.2556	0.00177981
12.4508	-15.2556	0.00188041
12.5192	-15.2556	0.00186847
12.5876	-15.2556	0.00175721
12.656	-15.2556	0.0015667
12.7244	-15.2556	0.00132227
12.7929	-15.2556	0.00105261
12.8613	-15.2556	0.000787633
12.9297	-15.2556	0.000556195
12.9981	-15.2556	0.000383889
13.0665	-15.2556	0.000291082
13.1349	-15.2556	0.000291308
13.2033	-15.2556	0.00039018
13.2717	-15.2556	0.00058488
13.3401	-15.2556	0.000864307
13.4086	-15.2556	0.00120986
13.477	-15.2556	0.00159683
13.5454	-15.2556	0.00199626
13.6138	-15.2556	0.00237717
13.6822	-15.2556	0.00270902
13.7506	-15.2556	0.00296407
13.819	-15.2556	0.00311959
13.8874	-15.2556	0.00315973
13.9558	-15.2556	0.00307676
14.0243	-15.2556	0.00287179
14.0927	-15.2556	0.00255466
14.1611	-15.2556	0.00214323
14.2295	-15.2556	0.001662
14.2979	-15.2556	0.00114019
14.3663	-15.2556	0.000609475
14.4347	-15.2556	0.000101512
14.5031	-15.2556	-0.000354481
14.5715	-15.2556	-0.000733932
14.64	-15.2556	-0.00101872
14.7084	-15.2556	-0.00119841
14.7768	-15.2556	-0.00127087
14.8452	-15.2556	-0.00124215
14.9136	-15.2556	-0.00112576
14.982	-15.2556	-0.000941283
15.0504	-15.2556	-0.000712593
15.1188	-15.2556	-0.000465735
15.1872	-15.2556	-0.000226706
15.2556	-15.2556	-1.93273e-05
15.3241	-15.2556	0.00013663
15.3925	-15.2556	0.000226899
-15.3925	-15.1872	-8.99244e-05
-15.3241	-15.1872	-0.000172165
-15.2556	-15.1872	-0.000311434
-15.1872	-15.1872	-0.000496562
-15.1188	-15.1872	-0.000713038
-15.0504	-15.1872	-0.00094453
-14.982	-15.1872	-0.00117445
-14.9136	-15.1872	-0.00138742
-14.8452	-15.1872	-0.00157052
-14.7768	-15.1872	-0.00171417
-14.7084	-15.1872	-0.00181264
-14.64	-15.1872	-0.00186418
-14.5715	-15.1872	-0.00187068
-14.5031	-15.1872	-0.00183704
-14.4347	-15.1872	-0.00177033
-14.3663	-15.1872	-0.00167871
-14.2979	-15.1872	-0.00157044
-14.2295	-15.1872	-0.00145292
-14.1611	-15.1872	-0.00133191
-14.0927	-15.1872	-0.0012111
-14.0243	-15.1872	-0.00109186
-13.9558	-15.1872	-0.000973409
-13.8874	-15.1872	-0.000853235
-13.819	-15.1872	-0.000727734
-13.7506	-15.1872	-0.000593032
-13.6822	-15.1872	-0.000445853
-13.6138	-15.1872	-0.000284351
-13.5454	-15.1872	-0.000108797
-13.477	-15.1872	7.7937e-05
-13.4086	-15.1872	0.00027019
-13.3401	-15.1872	0.000459619
-13.2717	-15.1872	0.000635627
-13.2033	-15.1872	0.000786071
-13.1349	-15.1872	0.00089819
-13.0665	-15.1872	0.000959677
-12.9981	-15.1872	0.000959805
-12.9297	-15.1872	0.000890486
-12.8613	-15.1872	0.000747179
-12.7929	-15.1872	0.000529557
-12.7244	-15.1872	0.000241855
-12.656	-15.1872	-0.000107125
-12.5876	-15.1872	-0.000504386
-12.5192	-15.1872	-0.000933436
-12.4508	-15.1872	-0.0013753
-12.3824	-15.1872	-0.00180971
-12.314	-15.1872	-0.00221648
-12.2456	-15.1872	-0.00257681
-12.1772	-15.1872	-0.00287456
-12.1087	-15.1872	-0.00309729
-12.0403	-15.1872	-0.00323702
-11.9719	-15.1872	-0.00329065
-11.9035	-15.1872	-0.00326001
-11.8351	-15.1872	-0.00315153
-11.7667	-15.1872	-0.00297558
-11.6983	-15.1872	-0.00274551
-11.6299	-15.1872	-0.00247658
-11.5615	-15.1872	-0.00218467
-11.493	-15.1872	-0.00188518
-11.4246	-15.1872	-0.00159193
-11.3562	-15.1872	-0.00131633
-11.2878	-15.1872	-0.00106686
-11.2194	-15.1872	-0.000848814
-11.151	-15.1872	-0.000664423
-11.0826	-15.1872	-0.000513236
-11.0142	-15.1872	-0.000392759
-10.9458	-15.1872	-0.000299235
-10.8773	-15.1872	-0.000228491
-10.8089	-15.1872	-0.000176715
-10.7405	-15.1872	-0.000141111
-10.6721	-15.1872	-0.000120311
-10.6037	-15.1872	-0.000114518
-10.5353	-15.1872	-0.000125364
-10.4669	-15.1872	-0.000155475
-10.3985	-15.1872	-0.000207828
-10.3301	-15.1872	-0.000284958
-10.2616	-15.1872	-0.000388134
-10.1932	-15.1872	-0.000516607
-10.1248	-15.1872	-0.000667057
-10.0564	-15.1872	-0.000833312
-9.988	-15.1872	-0.00100642
-9.91959	-15.1872	-0.00117512
-9.85118	-15.1872	-0.00132662
-9.78277	-15.1872	-0.00144775
-9.71436	-15.1872	-0.00152629
-9.64595	-15.1872	-0.00155233
-9.57754	-15.1872	-0.00151962
-9.50913	-15.1872	-0.00142661
-9.44072	-15.1872	-0.00127721
-9.3723	-15.1872	-0.00108096
-9.30389	-15.1872	-0.000852738
-9.23548	-15.1872	-0.000611816
-9.16707	-15.1872	-0.000380491
-9.09866	-15.1872	-0.000182236
-9.03025	-15.1872	-3.96162e-05
-8.96184	-15.1872	2.78602e-05
-8.89343	-15.1872	5.75017e-06
-8.82502	-15.1872	-0.000113666
-8.75661	-15.1872	-0.000330265
-8.68819	-15.1872	-0.000635628
-8.61978	-15.1872	-0.00101335
-8.55137	-15.1872	-0.0014401
-8.48296	-15.1872	-0.00188736
-8.41455	-15.1872	-0.00232376
-8.34614	-15.1872	-0.00271768
-8.27773	-15.1872	-0.00304004
-8.20932	-15.1872	-0.00326684
-8.14091	-15.1872	-0.0033814
-8.0725	-15.1872	-0.00337585
-8.00409	-15.1872	-0.00325189
-7.93567	-15.1872	-0.00302065
-7.86726	-15.1872	-0.00270165
-7.79885	-15.1872	-0.00232097
-7.73044	-15.1872	-0.00190875
-7.66203	-15.1872	-0.00149641
-7.59362	-15.1872	-0.0011136
-7.52521	-15.1872	-0.000785426
-7.4568	-15.1872	-0.000530181
-7.38839	-15.1872	-0.000357681
-7.31998	-15.1872	-0.000268549
-7.25156	-15.1872	-0.000254445
-7.18315	-15.1872	-0.000299226
-7.11474	-15.1872	-0.000380939
-7.04633	-15.1872	-0.000474446
-6.97792	-15.1872	-0.000554385
-6.90951	-15.1872	-0.000598185
-6.8411	-15.1872	-0.000588793
-6.77269	-15.1872	-0.000516826
-6.70428	-15.1872	-0.000381906
-6.63587	-15.1872	-0.000193014
-6.56745	-15.1872	3.21769e-05
-6.49904	-15.1872	0.000268963
-6.43063	-15.1872	0.000488085
-6.36222	-15.1872	0.000658798
-6.29381	-15.1872	0.0007522
-6.2254	-15.1872	0.000744499
-6.15699	-15.1872	0.000619856
-6.08858	-15.1872	0.000372515
-6.02017	-15.1872	7.9718e-06
-5.95176	-15.1872	-0.00045695
-5.88334	-15.1872	-0.000995148
-5.81493	-15.1872	-0.00157134
-5.74652	-15.1872	-0.00214498
-5.67811	-15.1872	-0.00267381
-5.6097	-15.1872	-0.00311753
-5.54129	-15.1872	-0.00344143
-5.47288	-15.1872	-0.0036195
-5.40447	-15.1872	-0.00363666
-5.33606	-15.1872	-0.0034901
-5.26765	-15.1872	-0.0031894
-5.19923	-15.1872	-0.00275547
-5.13082	-15.1872	-0.00221852
-5.06241	-15.1872	-0.0016152
-4.994	-15.1872	-0.000985131
-4.92559	-15.1872	-0.000367396
-4.85718	-15.1872	0.000202913
-4.78877	-15.1872	0.000697554
-4.72036	-15.1872	0.00109722
-4.65195	-15.1872	0.00139265
-4.58354	-15.1872	0.00158462
-4.51512	-15.1872	0.00168295
-4.44671	-15.1872	0.00170461
-4.3783	-15.1872	0.00167112
-4.30989	-15.1872	0.00160563
-4.24148	-15.1872	0.00152995
-4.17307	-15.1872	0.00146194
-4.10466	-15.1872	0.00141339
-4.03625	-15.1872	0.0013889
-3.96784	-15.1872	0.00138549
-3.89943	-15.1872	0.00139339
-3.83102	-15.1872	0.00139752
-3.7626	-15.1872	0.00137983
-3.69419	-15.1872	0.00132189
-3.62578	-15.1872	0.00120772
-3.55737	-15.1872	0.00102628
-3.48896	-15.1872	0.000773509
-3.42055	-15.1872	0.000453564
-3.35214	-15.1872	7.90861e-05
-3.28373	-15.1872	-0.000329487
-3.21532	-15.1872	-0.000745566
-3.14691	-15.1872	-0.00113884
-3.07849	-15.1872	-0.00147822
-3.01008	-15.1872	-0.00173506
-2.94167	-15.1872	-0.00188617
-2.87326	-15.1872	-0.00191646
-2.80485	-15.1872	-0.00182081
-2.73644	-15.1872	-0.00160501
-2.66803	-15.1872	-0.00128558
-2.59962	-15.1872	-0.000888602
-2.53121	-15.1872	-0.00044748
-2.4628	-15.1872	-3.89479e-08
-2.39438	-15.1872	0.000414899
-2.32597	-15.1872	0.000761057
-2.25756	-15.1872	0.00100802
-2.18915	-15.1872	0.00113399
-2.12074	-15.1872	0.00112774
-2.05233	-15.1872	0.000989515
-1.98392	-15.1872	0.000730834
-1.91551	-15.1872	0.000373246
-1.8471	-15.1872	-5.38919e-05
-1.77869	-15.1872	-0.000516337
-1.71027	-15.1872	-0.000978289
-1.64186	-15.1872	-0.0014058
-1.57345	-15.1872	-0.0017699
-1.50504	-15.1872	-0.00204917
-1.43663	-15.1872	-0.00223148
-1.36822	-15.1872	-0.00231471
-1.29981	-15.1872	-0.00230649
-1.2314	-15.1872	-0.00222292
-1.16299	-15.1872	-0.00208647
-1.09458	-15.1872	-0.00192328
-1.02616	-15.1872	-0.00176014
-0.957754	-15.1872	-0.00162157
-0.889343	-15.1872	-0.00152711
-0.820932	-15.1872	-0.00148932
-0.752521	-15.1872	-0.00151251
-0.68411	-15.1872	-0.00159251
-0.615699	-15.1872	-0.00171724
-0.547288	-15.1872	-0.00186827
-0.478877	-15.1872	-0.00202303
-0.410466	-15.1872	-0.00215745
-0.342055	-15.1872	-0.00224884
-0.273644	-15.1872	-0.00227854
-0.205233	-15.1872	-0.00223424
-0.136822	-15.1872	-0.00211158
-0.068411	-15.1872	-0.00191494
0	-15.1872	-0.00165732
0.068411	-15.1872	-0.00135929
0.136822	-15.1872	-0.00104711
0.205233	-15.1872	-0.0007503
0.273644	-15.1872	-0.0004987
0.342055	-15.1872	-0.000319538
0.410466	-15.1872	-0.000234614
0.478877	-15.1872	-0.000257972
0.547288	-15.1872	-0.000394243
0.615699	-15.1872	-0.000637846
0.68411	-15.1872	-0.000973119
0.752521	-15.1872	-0.00137537
0.820932	-15.1872	-0.00181275
0.889343	-15.1872	-0.00224884
0.957754	-15.1872	-0.00264559
1.02616	-15.1872	-0.00296654
1.09458	-15.1872	-0.00317984
1.16299	-15.1872	-0.00326097
1.2314	-15.1872	-0.00319481
1.29981	-15.1872	-0.002977
1.36822	-15.1872	-0.00261433
1.43663	-15.1872	-0.00212434
1.50504	-15.1872	-0.0015339
1.57345	-15.1872	-0.000877232
1.64186	-15.1872	-0.000193191
1.71027	-15.1872	0.000477655
1.77869	-15.1872	0.00109612
1.8471	-15.1872	0.00162733
1.91551	-15.1872	0.00204321
1.98392	-15.1872	0.00232451
2.05233	-15.1872	0.00246198
2.12074	-15.1872	0.00245685
2.18915	-15.1872	0.00232042
2.25756	-15.1872	0.00207292
2.32597	-15.1872	0.0017417
2.39438	-15.1872	0.0013589
2.4628	-15.1872	0.000958841
2.53121	-15.1872	0.00057532
2.59962	-15.1872	0.000239
2.66803	-15.1872	-2.48428e-05
2.73644	-15.1872	-0.000198086
2.80485	-15.1872	-0.000270899
2.87326	-15.1872	-0.000242173
2.94167	-15.1872	-0.000119227
3.01008	-15.1872	8.31628e-05
3.07849	-15.1872	0.000344335
3.14691	-15.1872	0.000639747
3.21532	-15.1872	0.000943256
3.28373	-15.1872	0.00122946
3.35214	-15.1872	0.0014759
3.42055	-15.1872	0.00166495
3.48896	-15.1872	0.00178518
3.55737	-15.1872	0.00183212
3.62578	-15.1872	0.00180836
3.69419	-15.1872	0.00172296
3.7626	-15.1872	0.00159018
3.83102	-15.1872	0.00142777
3.89943	-15.1872	0.00125488
3.96784	-15.1872	0.00108979
4.03625	-15.1872	0.000947818
4.10466	-15.1872	0.000839391
4.17307	-15.1872	0.000768734
4.24148	-15.1872	0.000733137
4.30989	-15.1872	0.000723004
4.3783	-15.1872	0.000722668
4.44671	-15.1872	0.000711946
4.51512	-15.1872	0.000668293
4.58354	-15.1872	0.000569383
4.65195	-15.1872	0.00039586
4.72036	-15.1872	0.000133996
4.78877	-15.1872	-0.000222024
4.85718	-15.1872	-0.000668451
4.92559	-15.1872	-0.00119115
4.994	-15.1872	-0.00176579
5.06241	-15.1872	-0.00235899
5.13082	-15.1872	-0.00293057
5.19923	-15.1872	-0.00343651
5.26765	-15.1872	-0.00383266
5.33606	-15.1872	-0.00407861
5.40447	-15.1872	-0.00414163
5.47288	-15.1872	-0.00400015
5.54129	-15.1872	-0.00364648
5.6097	-15.1872	-0.00308849
5.67811	-15.1872	-0.00235002
5.74652	-15.1872	-0.00146992
5.81493	-15.1872	-0.000499765
5.88334	-15.1872	0.000499706
5.95176	-15.1872	0.00146301
6.02017	-15.1872	0.00232502
6.08858	-15.1872	0.00302615
6.15699	-15.1872	0.00351735
6.2254	-15.1872	0.00376434
6.29381	-15.1872	0.00375069
6.36222	-15.1872	0.00347953
6.43063	-15.1872	0.00297362
6.49904	-15.1872	0.00227386
6.56745	-15.1872	0.00143609
6.63587	-15.1872	0.000526757
6.70428	-15.1872	-0.000382471
6.77269	-15.1872	-0.00122054
6.8411	-15.1872	-0.00192284
6.90951	-15.1872	-0.00243651
6.97792	-15.1872	-0.00272479
7.04633	-15.1872	-0.00276995
7.11474	-15.1872	-0.00257463
7.18315	-15.1872	-0.00216145
7.25156	-15.1872	-0.00157083
7.31998	-15.1872	-0.000857396
7.38839	-15.1872	-8.50698e-05
7.4568	-15.1872	0.000678497
7.52521	-15.1872	0.00136783
7.59362	-15.1872	0.00192524
7.66203	-15.1872	0.00230574
7.73044	-15.1872	0.00248072
7.79885	-15.1872	0.00244016
7.86726	-15.1872	0.00219324
7.93567	-15.1872	0.00176712
8.00409	-15.1872	0.0012043
8.0725	-15.1872	0.000558544
8.14091	-15.1872	-0.000110061
8.20932	-15.1872	-0.00074053
8.27773	-15.1872	-0.00127642
8.34614	-15.1872	-0.00167077
8.41455	-15.1872	-0.00189011
8.48296	-15.1872	-0.00191727
8.55137	-15.1872	-0.0017526
8.61978	-15.1872	-0.00141378
8.68819	-15.1872	-0.000934014
8.75661	-15.1872	-0.000358964
8.82502	-15.1872	0.000257377
8.89343	-15.1872	0.000857414
8.96184	-15.1872	0.00138492
9.03025	-15.1872	0.0017898
9.09866	-15.1872	0.00203219
9.16707	-15.1872	0.00208568
9.23548	-15.1872	0.00193931
9.30389	-15.1872	0.00159824
9.3723	-15.1872	0.00108305
9.44072	-15.1872	0.000427878
9.50913	-15.1872	-0.00032254
9.57754	-15.1872	-0.00111662
9.64595	-15.1872	-0.00190005
9.71436	-15.1872	-0.00262008
9.78277	-15.1872	-0.00322947
9.85118	-15.1872	-0.00368995
9.91959	-15.1872	-0.00397482
9.988	-15.1872	-0.00407063
10.0564	-15.1872	-0.00397775
10.1248	-15.1872	-0.0037099
10.1932	-15.1872	-0.00329272
10.2616	-15.1872	-0.00276151
10.3301	-15.1872	-0.00215832
10.3985	-15.1872	-0.00152877
10.4669	-15.1872	-0.000918607
10.5353	-15.1872	-0.000370525
10.6037	-15.1872	7.8762e-05
10.6721	-15.1872	0.000400873
10.7405	-15.1872	0.000577449
10.8089	-15.1872	0.0006011
10.8773	-15.1872	0.000475565
10.9458	-15.1872	0.00021512
11.0142	-15.1872	-0.000156694
11.0826	-15.1872	-0.000608918
11.151	-15.1872	-0.00110545
11.2194	-15.1872	-0.00160762
11.2878	-15.1872	-0.0020768
11.3562	-15.1872	-0.00247703
11.4246	-15.1872	-0.00277739
11.493	-15.1872	-0.00295395
11.5615	-15.1872	-0.00299135
11.6299	-15.1872	-0.00288369
11.6983	-15.1872	-0.00263483
11.7667	-15.1872	-0.0022581
11.8351	-15.1872	-0.00177531
11.9035	-15.1872	-0.00121521
11.9719	-15.1872	-0.000611495
12.0403	-15.1872	-4.95344e-07
12.1087	-15.1872	0.000581391
12.1772	-15.1872	0.00110023
12.2456	-15.1872	0.00152696
12.314	-15.1872	0.00183942
12.3824	-15.1872	0.002024
12.4508	-15.1872	0.00207657
12.5192	-15.1872	0.00200279
12.5876	-15.1872	0.00181772
12.656	-15.1872	0.00154461
12.7244	-15.1872	0.00121322
12.7929	-15.1872	0.000857489
12.8613	-15.1872	0.000512913
12.9297	-15.1872	0.000213797
12.9981	-15.1872	-9.4635e-06
13.0665	-15.1872	-0.000132803
13.1349	-15.1872	-0.000140427
13.2033	-15.1872	-2.61171e-05
13.2717	-15.1872	0.00020622
13.3401	-15.1872	0.000542807
13.4086	-15.1872	0.000961039
13.477	-15.1872	0.00143125
13.5454	-15.1872	0.00191902
13.6138	-15.1872	0.00238794
13.6822	-15.1872	0.00280244
13.7506	-15.1872	0.00313061
13.819	-15.1872	0.00334668
13.8874	-15.1872	0.00343306
13.9558	-15.1872	0.00338156
14.0243	-15.1872	0.00319402
14.0927	-15.1872	0.00288196
14.1611	-15.1872	0.00246555
14.2295	-15.1872	0.00197187
14.2979	-15.1872	0.00143268
14.3663	-15.1872	0.000881759
14.4347	-15.1872	0.000352304
14.5031	-15.1872	-0.000125684
14.5715	-15.1872	-0.000527592
14.64	-15.1872	-0.000835902
14.7084	-15.1872	-0.00104125
14.7768	-15.1872	-0.00114275
14.8452	-15.1872	-0.00114764
14.9136	-15.1872	-0.00107024
14.982	-15.1872	-0.000930384
15.0504	-15.1872	-0.000751437
15.1188	-15.1872	-0.000558162
15.1872	-15.1872	-0.000374551
15.2556	-15.1872	-0.000221854
15.3241	-15.1872	-0.000116956
15.3925	-15.1872	-7.12267e-05
-15.3925	-15.1188	-0.000499069
-15.3241	-15.1188	-0.000637023
-15.2556	-15.1188	-0.000815085
-15.1872	-15.1188	-0.00102071
-15.1188	-15.1188	-0.00123955
-15.0504	-15.1188	-0.00145695
-14.982	-15.1188	-0.00165937
-14.9136	-15.1188	-0.00183555
-14.8452	-15.1188	-0.00197733
-14.7768	-15.1188	-0.00208011
-14.7084	-15.1188	-0.00214288
-14.64	-15.1188	-0.00216787
-14.5715	-15.1188	-0.0021599
-14.5031	-15.1188	-0.00212544
-14.4347	-15.1188	-0.00207169
-14.3663	-15.1188	-0.00200552
-14.2979	-15.1188	-0.00193264
-14.2295	-15.1188	-0.00185689
-14.1611	-15.1188	-0.00177989
-14.0927	-15.1188	-0.00170093
-14.0243	-15.1188	-0.00161725
-13.9558	-15.1188	-0.00152449
-13.8874	-15.1188	-0.0014175
-13.819	-15.1188	-0.00129117
-13.7506	-15.1188	-0.00114138
-13.6822	-15.1188	-0.000965853
-13.6138	-15.1188	-0.000764877
-13.5454	-15.1188	-0.000541783
-13.477	-15.1188	-0.000303142
-13.4086	-15.1188	-5.86408e-05
-13.3401	-15.1188	0.000179373
-13.2717	-15.1188	0.000396641
-13.2033	-15.1188	0.000577985
-13.1349	-15.1188	0.000708471
-13.0665	-15.1188	0.000774638
-12.9981	-15.1188	0.000765703
-12.9297	-15.1188	0.000674628
-12.8613	-15.1188	0.000498964
-12.7929	-15.1188	0.000241378
-12.7244	-15.1188	-9.01795e-05
-12.656	-15.1188	-0.000482707
-12.5876	-15.1188	-0.000918776
-12.5192	-15.1188	-0.00137751
-12.4508	-15.1188	-0.00183589
-12.3824	-15.1188	-0.0022702
-12.314	-15.1188	-0.00265766
-12.2456	-15.1188	-0.00297794
-12.1772	-15.1188	-0.00321461
-12.1087	-15.1188	-0.00335628
-12.0403	-15.1188	-0.00339738
-11.9719	-15.1188	-0.00333852
-11.9035	-15.1188	-0.00318639
-11.8351	-15.1188	-0.00295318
-11.7667	-15.1188	-0.0026556
-11.6983	-15.1188	-0.00231353
-11.6299	-15.1188	-0.00194843
-11.5615	-15.1188	-0.00158172
-11.493	-15.1188	-0.00123309
-11.4246	-15.1188	-0.000919126
-11.3562	-15.1188	-0.000652132
-11.2878	-15.1188	-0.00043946
-11.2194	-15.1188	-0.000283261
-11.151	-15.1188	-0.000180757
-11.0826	-15.1188	-0.000124957
-11.0142	-15.1188	-0.000105778
-10.9458	-15.1188	-0.000111413
-10.8773	-15.1188	-0.000129838
-10.8089	-15.1188	-0.000150275
-10.7405	-15.1188	-0.000164454
-10.6721	-15.1188	-0.000167547
-10.6037	-15.1188	-0.000158663
-10.5353	-15.1188	-0.000140835
-10.4669	-15.1188	-0.000120507
-10.3985	-15.1188	-0.000106574
-10.3301	-15.1188	-0.000109065
-10.2616	-15.1188	-0.000137632
-10.1932	-15.1188	-0.000200009
-10.1248	-15.1188	-0.00030064
-10.0564	-15.1188	-0.000439636
-9.988	-15.1188	-0.000612212
-9.91959	-15.1188	-0.000808705
-9.85118	-15.1188	-0.00101519
-9.78277	-15.1188	-0.00121469
-9.71436	-15.1188	-0.00138883
-9.64595	-15.1188	-0.00151984
-9.57754	-15.1188	-0.00159262
-9.50913	-15.1188	-0.00159673
-9.44072	-15.1188	-0.00152799
-9.3723	-15.1188	-0.00138954
-9.30389	-15.1188	-0.00119216
-9.23548	-15.1188	-0.000953887
-9.16707	-15.1188	-0.000698681
-9.09866	-15.1188	-0.000454522
-9.03025	-15.1188	-0.000250874
-8.96184	-15.1188	-0.000115847
-8.89343	-15.1188	-7.33172e-05
-8.82502	-15.1188	-0.000140298
-8.75661	-15.1188	-0.000324841
-8.68819	-15.1188	-0.000624716
-8.61978	-15.1188	-0.00102703
-8.55137	-15.1188	-0.00150886
-8.48296	-15.1188	-0.00203891
-8.41455	-15.1188	-0.00258003
-8.34614	-15.1188	-0.00309235
-8.27773	-15.1188	-0.00353685
-8.20932	-15.1188	-0.00387889
-8.14091	-15.1188	-0.00409144
-8.0725	-15.1188	-0.00415764
-8.00409	-15.1188	-0.00407242
-7.93567	-15.1188	-0.0038431
-7.86726	-15.1188	-0.0034887
-7.79885	-15.1188	-0.0030382
-7.73044	-15.1188	-0.00252787
-7.66203	-15.1188	-0.00199778
-7.59362	-15.1188	-0.00148808
-7.52521	-15.1188	-0.00103521
-7.4568	-15.1188	-0.000668546
-7.38839	-15.1188	-0.000407763
-7.31998	-15.1188	-0.00026122
-7.25156	-15.1188	-0.000225503
-7.18315	-15.1188	-0.000286188
-7.11474	-15.1188	-0.000419737
-7.04633	-15.1188	-0.000596317
-6.97792	-15.1188	-0.000783263
-6.90951	-15.1188	-0.000948795
-6.8411	-15.1188	-0.00106561
-6.77269	-15.1188	-0.00111394
-6.70428	-15.1188	-0.00108381
-6.63587	-15.1188	-0.000976179
-6.56745	-15.1188	-0.000802843
-6.49904	-15.1188	-0.000585208
-6.43063	-15.1188	-0.000351927
-6.36222	-15.1188	-0.000135733
-6.29381	-15.1188	3.0218e-05
-6.2254	-15.1188	0.000116111
-6.15699	-15.1188	9.89232e-05
-6.08858	-15.1188	-3.47845e-05
-6.02017	-15.1188	-0.00028706
-5.95176	-15.1188	-0.000647918
-5.88334	-15.1188	-0.00109594
-5.81493	-15.1188	-0.00160007
-5.74652	-15.1188	-0.00212238
-5.67811	-15.1188	-0.00262163
-5.6097	-15.1188	-0.00305707
-5.54129	-15.1188	-0.00339228
-5.47288	-15.1188	-0.00359855
-5.40447	-15.1188	-0.00365745
-5.33606	-15.1188	-0.00356241
-5.26765	-15.1188	-0.00331912
-5.19923	-15.1188	-0.00294466
-5.13082	-15.1188	-0.00246563
-5.06241	-15.1188	-0.00191537
-4.994	-15.1188	-0.00133061
-4.92559	-15.1188	-0.000747938
-4.85718	-15.1188	-0.000200468
-4.78877	-15.1188	0.000284996
-4.72036	-15.1188	0.000689962
-4.65195	-15.1188	0.00100526
-4.58354	-15.1188	0.00123099
-4.51512	-15.1188	0.00137543
-4.44671	-15.1188	0.00145311
-4.3783	-15.1188	0.00148229
-4.30989	-15.1188	0.00148211
-4.24148	-15.1188	0.00146989
-4.17307	-15.1188	0.00145874
-4.10466	-15.1188	0.00145589
-4.03625	-15.1188	0.00146188
-3.96784	-15.1188	0.00147068
-3.89943	-15.1188	0.0014708
-3.83102	-15.1188	0.00144709
-3.7626	-15.1188	0.00138319
-3.69419	-15.1188	0.00126421
-3.62578	-15.1188	0.00107927
-3.55737	-15.1188	0.000823724
-3.48896	-15.1188	0.000500609
-3.42055	-15.1188	0.000121266
-3.35214	-15.1188	-0.000295075
-3.28373	-15.1188	-0.000722693
-3.21532	-15.1188	-0.00113162
-3.14691	-15.1188	-0.00149054
-3.07849	-15.1188	-0.00176997
-3.01008	-15.1188	-0.00194544
-2.94167	-15.1188	-0.00200032
-2.87326	-15.1188	-0.00192786
-2.80485	-15.1188	-0.0017324
-2.73644	-15.1188	-0.00142936
-2.66803	-15.1188	-0.00104419
-2.59962	-15.1188	-0.000610226
-2.53121	-15.1188	-0.00016574
-2.4628	-15.1188	0.000249591
-2.39438	-15.1188	0.000598377
-2.32597	-15.1188	0.000849037
-2.25756	-15.1188	0.000978768
-2.18915	-15.1188	0.000975661
-2.12074	-15.1188	0.000839749
[truncated: 201,402+ more rows]

## Sheet: quadsqz_sim
gamma_r	gamma_im	W
-4	-4	-1.29775e-05
-3.98222	-4	-1.36826e-05
-3.96444	-4	-1.41721e-05
-3.94667	-4	-1.44186e-05
-3.92889	-4	-1.4396e-05
-3.91111	-4	-1.40801e-05
-3.89333	-4	-1.34487e-05
-3.87556	-4	-1.24824e-05
-3.85778	-4	-1.11649e-05
-3.84	-4	-9.48344e-06
-3.82222	-4	-7.42923e-06
-3.80444	-4	-4.9978e-06
-3.78667	-4	-2.18932e-06
-3.76889	-4	9.91166e-07
-3.75111	-4	4.53349e-06
-3.73333	-4	8.42228e-06
-3.71556	-4	1.26369e-05
-3.69778	-4	1.71513e-05
-3.68	-4	2.19345e-05
-3.66222	-4	2.69504e-05
-3.64444	-4	3.21584e-05
-3.62667	-4	3.75132e-05
-3.60889	-4	4.2966e-05
-3.59111	-4	4.84643e-05
-3.57333	-4	5.39531e-05
-3.55556	-4	5.9375e-05
-3.53778	-4	6.46713e-05
-3.52	-4	6.97825e-05
-3.50222	-4	7.46492e-05
-3.48444	-4	7.92127e-05
-3.46667	-4	8.34162e-05
-3.44889	-4	8.72052e-05
-3.43111	-4	9.05283e-05
-3.41333	-4	9.33382e-05
-3.39556	-4	9.55922e-05
-3.37778	-4	9.72527e-05
-3.36	-4	9.82883e-05
-3.34222	-4	9.86736e-05
-3.32444	-4	9.839e-05
-3.30667	-4	9.74261e-05
-3.28889	-4	9.57777e-05
-3.27111	-4	9.3448e-05
-3.25333	-4	9.04476e-05
-3.23556	-4	8.67943e-05
-3.21778	-4	8.25134e-05
-3.2	-4	7.76367e-05
-3.18222	-4	7.22028e-05
-3.16444	-4	6.62562e-05
-3.14667	-4	5.98468e-05
-3.12889	-4	5.30297e-05
-3.11111	-4	4.58641e-05
-3.09333	-4	3.84128e-05
-3.07556	-4	3.07414e-05
-3.05778	-4	2.29177e-05
-3.04	-4	1.50106e-05
-3.02222	-4	7.08969e-06
-3.00444	-4	-7.75719e-07
-2.98667	-4	-8.51734e-06
-2.96889	-4	-1.60686e-05
-2.95111	-4	-2.33653e-05
-2.93333	-4	-3.03462e-05
-2.91556	-4	-3.69539e-05
-2.89778	-4	-4.31349e-05
-2.88	-4	-4.88406e-05
-2.86222	-4	-5.40274e-05
-2.84444	-4	-5.86569e-05
-2.82667	-4	-6.26967e-05
-2.80889	-4	-6.61201e-05
-2.79111	-4	-6.89068e-05
-2.77333	-4	-7.10425e-05
-2.75556	-4	-7.25191e-05
-2.73778	-4	-7.33351e-05
-2.72	-4	-7.34948e-05
-2.70222	-4	-7.30088e-05
-2.68444	-4	-7.18938e-05
-2.66667	-4	-7.01721e-05
-2.64889	-4	-6.78715e-05
-2.63111	-4	-6.50252e-05
-2.61333	-4	-6.16712e-05
-2.59556	-4	-5.78523e-05
-2.57778	-4	-5.36155e-05
-2.56	-4	-4.90117e-05
-2.54222	-4	-4.40952e-05
-2.52444	-4	-3.89232e-05
-2.50667	-4	-3.35556e-05
-2.48889	-4	-2.80541e-05
-2.47111	-4	-2.24818e-05
-2.45333	-4	-1.69029e-05
-2.43556	-4	-1.13816e-05
-2.41778	-4	-5.98182e-06
-2.4	-4	-7.66509e-07
-2.38222	-4	4.20313e-06
-2.36444	-4	8.86823e-06
-2.34667	-4	1.3173e-05
-2.32889	-4	1.70652e-05
-2.31111	-4	2.04973e-05
-2.29333	-4	2.34265e-05
-2.27556	-4	2.5816e-05
-2.25778	-4	2.76352e-05
-2.24	-4	2.88601e-05
-2.22222	-4	2.94743e-05
-2.20444	-4	2.94692e-05
-2.18667	-4	2.8844e-05
-2.16889	-4	2.76065e-05
-2.15111	-4	2.57727e-05
-2.13333	-4	2.33674e-05
-2.11556	-4	2.04233e-05
-2.09778	-4	1.69818e-05
-2.08	-4	1.30916e-05
-2.06222	-4	8.80916e-06
-2.04444	-4	4.19726e-06
-2.02667	-4	-6.75147e-07
-2.00889	-4	-5.73402e-06
-1.99111	-4	-1.09012e-05
-1.97333	-4	-1.60953e-05
-1.95556	-4	-2.1233e-05
-1.93778	-4	-2.62303e-05
-1.92	-4	-3.10034e-05
-1.90222	-4	-3.54702e-05
-1.88444	-4	-3.95515e-05
-1.86667	-4	-4.31722e-05
-1.84889	-4	-4.62624e-05
-1.83111	-4	-4.87586e-05
-1.81333	-4	-5.06045e-05
-1.79556	-4	-5.17521e-05
-1.77778	-4	-5.21624e-05
-1.76	-4	-5.1806e-05
-1.74222	-4	-5.06635e-05
-1.72444	-4	-4.87259e-05
-1.70667	-4	-4.59949e-05
-1.68889	-4	-4.24828e-05
-1.67111	-4	-3.82122e-05
-1.65333	-4	-3.32161e-05
-1.63556	-4	-2.75374e-05
-1.61778	-4	-2.12282e-05
-1.6	-4	-1.43496e-05
-1.58222	-4	-6.97073e-06
-1.56444	-4	8.31625e-07
-1.54667	-4	8.97393e-06
-1.52889	-4	1.73665e-05
-1.51111	-4	2.59142e-05
-1.49333	-4	3.45171e-05
-1.47556	-4	4.30711e-05
-1.45778	-4	5.14685e-05
-1.44	-4	5.95984e-05
-1.42222	-4	6.73475e-05
-1.40444	-4	7.46002e-05
-1.38667	-4	8.12391e-05
-1.36889	-4	8.71458e-05
-1.35111	-4	9.22007e-05
-1.33333	-4	9.62843e-05
-1.31556	-4	9.92774e-05
-1.29778	-4	0.000101062
-1.28	-4	0.000101522
-1.26222	-4	0.000100544
-1.24444	-4	9.80217e-05
-1.22667	-4	9.38527e-05
-1.20889	-4	8.79442e-05
-1.19111	-4	8.0214e-05
-1.17333	-4	7.0593e-05
-1.15556	-4	5.90286e-05
-1.13778	-4	4.54877e-05
-1.12	-4	2.99599e-05
-1.10222	-4	1.24617e-05
-1.08444	-4	-6.96021e-06
-1.06667	-4	-2.8225e-05
-1.04889	-4	-5.12136e-05
-1.03111	-4	-7.57655e-05
-1.01333	-4	-0.000101675
-0.995556	-4	-0.000128688
-0.977778	-4	-0.0001565
-0.96	-4	-0.000184755
-0.942222	-4	-0.000213041
-0.924444	-4	-0.000240895
-0.906667	-4	-0.0002678
-0.888889	-4	-0.000293186
-0.871111	-4	-0.000316438
-0.853333	-4	-0.000336896
-0.835556	-4	-0.000353862
-0.817778	-4	-0.000366607
-0.8	-4	-0.000374381
-0.782222	-4	-0.000376418
-0.764444	-4	-0.000371951
-0.746667	-4	-0.000360222
-0.728889	-4	-0.000340495
-0.711111	-4	-0.000312067
-0.693333	-4	-0.000274286
-0.675556	-4	-0.000226561
-0.657778	-4	-0.000168377
-0.64	-4	-9.93095e-05
-0.622222	-4	-1.90377e-05
-0.604444	-4	7.26449e-05
-0.586667	-4	0.000175818
-0.568889	-4	0.000290426
-0.551111	-4	0.00041627
-0.533333	-4	0.000553
-0.515556	-4	0.000700114
-0.497778	-4	0.000856956
-0.48	-4	0.00102271
-0.462222	-4	0.00119643
-0.444444	-4	0.00137699
-0.426667	-4	0.00156317
-0.408889	-4	0.0017536
-0.391111	-4	0.00194681
-0.373333	-4	0.00214123
-0.355556	-4	0.00233522
-0.337778	-4	0.00252708
-0.32	-4	0.00271509
-0.302222	-4	0.00289749
-0.284444	-4	0.00307257
-0.266667	-4	0.00323861
-0.248889	-4	0.00339398
-0.231111	-4	0.00353712
-0.213333	-4	0.00366657
-0.195556	-4	0.00378101
-0.177778	-4	0.00387924
-0.16	-4	0.00396023
-0.142222	-4	0.00402312
-0.124444	-4	0.00406725
-0.106667	-4	0.00409215
-0.0888889	-4	0.00409754
-0.0711111	-4	0.00408336
-0.0533333	-4	0.00404975
-0.0355556	-4	0.00399705
-0.0177778	-4	0.00392581
0	-4	0.00383676
0.0177778	-4	0.00373082
0.0355556	-4	0.00360904
0.0533333	-4	0.00347266
0.0711111	-4	0.00332303
0.0888889	-4	0.00316162
0.106667	-4	0.00298997
0.124444	-4	0.00280971
0.142222	-4	0.00262252
0.16	-4	0.00243009
0.177778	-4	0.00223413
0.195556	-4	0.00203631
0.213333	-4	0.0018383
0.231111	-4	0.00164168
0.248889	-4	0.00144798
0.266667	-4	0.00125864
0.284444	-4	0.00107497
0.302222	-4	0.000898219
0.32	-4	0.000729467
0.337778	-4	0.000569685
0.355556	-4	0.000419704
0.373333	-4	0.000280216
0.391111	-4	0.000151772
0.408889	-4	3.4785e-05
0.426667	-4	-7.04717e-05
0.444444	-4	-0.000163857
0.462222	-4	-0.000245359
0.48	-4	-0.000315085
0.497778	-4	-0.000373258
0.515556	-4	-0.000420204
0.533333	-4	-0.000456346
0.551111	-4	-0.000482189
0.568889	-4	-0.000498317
0.586667	-4	-0.000505373
0.604444	-4	-0.000504059
0.622222	-4	-0.000495115
0.64	-4	-0.000479316
0.657778	-4	-0.000457459
0.675556	-4	-0.000430353
0.693333	-4	-0.00039881
0.711111	-4	-0.000363638
0.728889	-4	-0.00032563
0.746667	-4	-0.000285557
0.764444	-4	-0.000244164
0.782222	-4	-0.000202161
0.8	-4	-0.000160216
0.817778	-4	-0.000118953
0.835556	-4	-7.89472e-05
0.853333	-4	-4.07182e-05
0.871111	-4	-4.73087e-06
0.888889	-4	2.86095e-05
0.906667	-4	5.89582e-05
0.924444	-4	8.60322e-05
0.942222	-4	0.000109611
0.96	-4	0.000129536
0.977778	-4	0.000145711
0.995556	-4	0.000158098
1.01333	-4	0.000166718
1.03111	-4	0.000171649
1.04889	-4	0.000173018
1.06667	-4	0.000171003
1.08444	-4	0.000165826
1.10222	-4	0.000157749
1.12	-4	0.000147067
1.13778	-4	0.000134105
1.15556	-4	0.000119213
1.17333	-4	0.000102757
1.19111	-4	8.51123e-05
1.20889	-4	6.6663e-05
1.22667	-4	4.77898e-05
1.24444	-4	2.88668e-05
1.26222	-4	1.0255e-05
1.28	-4	-7.70318e-06
1.29778	-4	-2.46893e-05
1.31556	-4	-4.04134e-05
1.33333	-4	-5.46183e-05
1.35111	-4	-6.70833e-05
1.36889	-4	-7.76268e-05
1.38667	-4	-8.61091e-05
1.40444	-4	-9.24332e-05
1.42222	-4	-9.65459e-05
1.44	-4	-9.84378e-05
1.45778	-4	-9.81421e-05
1.47556	-4	-9.57331e-05
1.49333	-4	-9.13243e-05
1.51111	-4	-8.50648e-05
1.52889	-4	-7.7136e-05
1.54667	-4	-6.77476e-05
1.56444	-4	-5.71329e-05
1.58222	-4	-4.55436e-05
1.6	-4	-3.32451e-05
1.61778	-4	-2.05108e-05
1.63556	-4	-7.61668e-06
1.65333	-4	5.16381e-06
1.67111	-4	1.75652e-05
1.68889	-4	2.93349e-05
1.70667	-4	4.02378e-05
1.72444	-4	5.00605e-05
1.74222	-4	5.86149e-05
1.76	-4	6.57415e-05
1.77778	-4	7.13119e-05
1.79556	-4	7.52305e-05
1.81333	-4	7.74358e-05
1.83111	-4	7.79008e-05
1.84889	-4	7.66332e-05
1.86667	-4	7.36739e-05
1.88444	-4	6.90959e-05
1.90222	-4	6.30025e-05
1.92	-4	5.55238e-05
1.93778	-4	4.68144e-05
1.95556	-4	3.70496e-05
1.97333	-4	2.64214e-05
1.99111	-4	1.51344e-05
2.00889	-4	3.40193e-06
2.02667	-4	-8.55871e-06
2.04444	-4	-2.05304e-05
2.06222	-4	-3.23004e-05
2.08	-4	-4.36644e-05
2.09778	-4	-5.44303e-05
2.11556	-4	-6.44216e-05
2.13333	-4	-7.34805e-05
2.15111	-4	-8.14706e-05
2.16889	-4	-8.82786e-05
2.18667	-4	-9.38165e-05
2.20444	-4	-9.80222e-05
2.22222	-4	-0.00010086
2.24	-4	-0.000102321
2.25778	-4	-0.000102423
2.27556	-4	-0.000101206
2.29333	-4	-9.87374e-05
2.31111	-4	-9.51024e-05
2.32889	-4	-9.04071e-05
2.34667	-4	-8.47735e-05
2.36444	-4	-7.83368e-05
2.38222	-4	-7.12428e-05
2.4	-4	-6.3644e-05
2.41778	-4	-5.56965e-05
2.43556	-4	-4.75571e-05
2.45333	-4	-3.93792e-05
2.47111	-4	-3.13104e-05
2.48889	-4	-2.34895e-05
2.50667	-4	-1.60435e-05
2.52444	-4	-9.08575e-06
2.54222	-4	-2.71358e-06
2.56	-4	2.99304e-06
2.57778	-4	7.97281e-06
2.59556	-4	1.21838e-05
2.61333	-4	1.56038e-05
2.63111	-4	1.82302e-05
2.64889	-4	2.00796e-05
2.66667	-4	2.11868e-05
2.68444	-4	2.16033e-05
2.70222	-4	2.13962e-05
2.72	-4	2.06456e-05
2.73778	-4	1.94432e-05
2.75556	-4	1.78893e-05
2.77333	-4	1.60903e-05
2.79111	-4	1.41568e-05
2.80889	-4	1.21999e-05
2.82667	-4	1.03294e-05
2.84444	-4	8.65101e-06
2.86222	-4	7.26367e-06
2.88	-4	6.25766e-06
2.89778	-4	5.71236e-06
2.91556	-4	5.6946e-06
2.93333	-4	6.25713e-06
2.95111	-4	7.43752e-06
2.96889	-4	9.25731e-06
2.98667	-4	1.17216e-05
3.00444	-4	1.4819e-05
3.02222	-4	1.85217e-05
3.04	-4	2.27863e-05
3.05778	-4	2.75548e-05
3.07556	-4	3.27555e-05
3.09333	-4	3.83049e-05
3.11111	-4	4.41092e-05
3.12889	-4	5.00665e-05
3.14667	-4	5.60686e-05
3.16444	-4	6.20037e-05
3.18222	-4	6.77583e-05
3.2	-4	7.32198e-05
3.21778	-4	7.82786e-05
3.23556	-4	8.28307e-05
3.25333	-4	8.67792e-05
3.27111	-4	9.00369e-05
3.28889	-4	9.25277e-05
3.30667	-4	9.41882e-05
3.32444	-4	9.49692e-05
3.34222	-4	9.48361e-05
3.36	-4	9.37704e-05
3.37778	-4	9.17693e-05
3.39556	-4	8.88465e-05
3.41333	-4	8.50315e-05
3.43111	-4	8.03689e-05
3.44889	-4	7.49182e-05
3.46667	-4	6.87522e-05
3.48444	-4	6.19557e-05
3.50222	-4	5.46241e-05
3.52	-4	4.68618e-05
3.53778	-4	3.87795e-05
3.55556	-4	3.04934e-05
3.57333	-4	2.2122e-05
3.59111	-4	1.37847e-05
3.60889	-4	5.59945e-06
3.62667	-4	-2.31946e-06
3.64444	-4	-9.86308e-06
3.66222	-4	-1.69298e-05
3.68	-4	-2.34271e-05
3.69778	-4	-2.92728e-05
3.71556	-4	-3.43967e-05
3.73333	-4	-3.87415e-05
3.75111	-4	-4.22635e-05
3.76889	-4	-4.49332e-05
3.78667	-4	-4.67358e-05
3.80444	-4	-4.7671e-05
3.82222	-4	-4.77527e-05
3.84	-4	-4.70088e-05
3.85778	-4	-4.54804e-05
3.87556	-4	-4.32205e-05
3.89333	-4	-4.02932e-05
3.91111	-4	-3.67724e-05
3.92889	-4	-3.27401e-05
3.94667	-4	-2.82847e-05
3.96444	-4	-2.34997e-05
3.98222	-4	-1.84819e-05
4	-4	-1.33291e-05
-4	-3.98222	-1.81044e-05
-3.98222	-3.98222	-1.90296e-05
-3.96444	-3.98222	-1.97445e-05
-3.94667	-3.98222	-2.0219e-05
-3.92889	-3.98222	-2.0424e-05
-3.91111	-3.98222	-2.0332e-05
-3.89333	-3.98222	-1.99175e-05
-3.87556	-3.98222	-1.91576e-05
-3.85778	-3.98222	-1.80326e-05
-3.84	-3.98222	-1.65263e-05
-3.82222	-3.98222	-1.46265e-05
-3.80444	-3.98222	-1.23256e-05
-3.78667	-3.98222	-9.62078e-06
-3.76889	-3.98222	-6.51445e-06
-3.75111	-3.98222	-3.0143e-06
-3.73333	-3.98222	8.66359e-07
-3.71556	-3.98222	5.10858e-06
-3.69778	-3.98222	9.6878e-06
-3.68	-3.98222	1.45739e-05
-3.66222	-3.98222	1.97314e-05
-3.64444	-3.98222	2.51197e-05
-3.62667	-3.98222	3.06937e-05
-3.60889	-3.98222	3.64037e-05
-3.59111	-3.98222	4.21966e-05
-3.57333	-3.98222	4.80161e-05
-3.55556	-3.98222	5.38034e-05
-3.53778	-3.98222	5.9498e-05
-3.52	-3.98222	6.50385e-05
-3.50222	-3.98222	7.03635e-05
-3.48444	-3.98222	7.54122e-05
-3.46667	-3.98222	8.01251e-05
-3.44889	-3.98222	8.44454e-05
-3.43111	-3.98222	8.83192e-05
-3.41333	-3.98222	9.16965e-05
-3.39556	-3.98222	9.4532e-05
-3.37778	-3.98222	9.67855e-05
-3.36	-3.98222	9.84226e-05
-3.34222	-3.98222	9.94152e-05
-3.32444	-3.98222	9.97421e-05
-3.30667	-3.98222	9.93888e-05
-3.28889	-3.98222	9.83482e-05
-3.27111	-3.98222	9.66204e-05
-3.25333	-3.98222	9.42129e-05
-3.23556	-3.98222	9.11406e-05
-3.21778	-3.98222	8.74251e-05
-3.2	-3.98222	8.30951e-05
-3.18222	-3.98222	7.81855e-05
-3.16444	-3.98222	7.27371e-05
-3.14667	-3.98222	6.67964e-05
-3.12889	-3.98222	6.04146e-05
-3.11111	-3.98222	5.3647e-05
-3.09333	-3.98222	4.65527e-05
-3.07556	-3.98222	3.91935e-05
-3.05778	-3.98222	3.16335e-05
-3.04	-3.98222	2.39381e-05
-3.02222	-3.98222	1.61735e-05
-3.00444	-3.98222	8.40596e-06
-2.98667	-3.98222	7.01093e-07
-2.96889	-3.98222	-6.87682e-06
-2.95111	-3.98222	-1.42654e-05
-2.93333	-3.98222	-2.14047e-05
-2.91556	-3.98222	-2.82377e-05
-2.89778	-3.98222	-3.4711e-05
-2.88	-3.98222	-4.0775e-05
-2.86222	-3.98222	-4.63844e-05
-2.84444	-3.98222	-5.14982e-05
-2.82667	-3.98222	-5.60805e-05
-2.80889	-3.98222	-6.01005e-05
-2.79111	-3.98222	-6.35324e-05
-2.77333	-3.98222	-6.63559e-05
-2.75556	-3.98222	-6.85561e-05
-2.73778	-3.98222	-7.01235e-05
-2.72	-3.98222	-7.10543e-05
-2.70222	-3.98222	-7.135e-05
-2.68444	-3.98222	-7.10177e-05
-2.66667	-3.98222	-7.007e-05
-2.64889	-3.98222	-6.85246e-05
-2.63111	-3.98222	-6.64044e-05
-2.61333	-3.98222	-6.37377e-05
-2.59556	-3.98222	-6.05574e-05
-2.57778	-3.98222	-5.69011e-05
-2.56	-3.98222	-5.28112e-05
-2.54222	-3.98222	-4.83339e-05
-2.52444	-3.98222	-4.35198e-05
-2.50667	-3.98222	-3.84228e-05
-2.48889	-3.98222	-3.31002e-05
-2.47111	-3.98222	-2.76121e-05
-2.45333	-3.98222	-2.20209e-05
-2.43556	-3.98222	-1.63911e-05
-2.41778	-3.98222	-1.07881e-05
-2.4	-3.98222	-5.27817e-06
-2.38222	-3.98222	7.24203e-08
-2.36444	-3.98222	5.19818e-06
-2.34667	-3.98222	1.00351e-05
-2.32889	-3.98222	1.45214e-05
-2.31111	-3.98222	1.85985e-05
-2.29333	-3.98222	2.22116e-05
-2.27556	-3.98222	2.53107e-05
-2.25778	-3.98222	2.78514e-05
-2.24	-3.98222	2.97956e-05
-2.22222	-3.98222	3.11124e-05
-2.20444	-3.98222	3.17784e-05
-2.18667	-3.98222	3.17791e-05
-2.16889	-3.98222	3.11086e-05
-2.15111	-3.98222	2.97705e-05
-2.13333	-3.98222	2.7778e-05
-2.11556	-3.98222	2.51541e-05
-2.09778	-3.98222	2.19318e-05
-2.08	-3.98222	1.81535e-05
-2.06222	-3.98222	1.38714e-05
-2.04444	-3.98222	9.14612e-06
-2.02667	-3.98222	4.047e-06
-2.00889	-3.98222	-1.34937e-06
-1.99111	-3.98222	-6.9598e-06
-1.97333	-3.98222	-1.26957e-05
-1.95556	-3.98222	-1.84641e-05
-1.93778	-3.98222	-2.41693e-05
-1.92	-3.98222	-2.97141e-05
-1.90222	-3.98222	-3.50012e-05
-1.88444	-3.98222	-3.99348e-05
-1.86667	-3.98222	-4.44223e-05
-1.84889	-3.98222	-4.83753e-05
-1.83111	-3.98222	-5.17118e-05
-1.81333	-3.98222	-5.43568e-05
-1.79556	-3.98222	-5.62443e-05
-1.77778	-3.98222	-5.73179e-05
-1.76	-3.98222	-5.75322e-05
-1.74222	-3.98222	-5.68534e-05
-1.72444	-3.98222	-5.52601e-05
-1.70667	-3.98222	-5.27438e-05
-1.68889	-3.98222	-4.93091e-05
-1.67111	-3.98222	-4.4974e-05
-1.65333	-3.98222	-3.97694e-05
-1.63556	-3.98222	-3.37395e-05
-1.61778	-3.98222	-2.69408e-05
-1.6	-3.98222	-1.94415e-05
-1.58222	-3.98222	-1.13212e-05
-1.56444	-3.98222	-2.66982e-06
-1.54667	-3.98222	6.4133e-06
-1.52889	-3.98222	1.58204e-05
-1.51111	-3.98222	2.54362e-05
-1.49333	-3.98222	3.51392e-05
-1.47556	-3.98222	4.48024e-05
-1.45778	-3.98222	5.42944e-05
-1.44	-3.98222	6.34808e-05
-1.42222	-3.98222	7.22245e-05
-1.40444	-3.98222	8.03874e-05
-1.38667	-3.98222	8.78305e-05
-1.36889	-3.98222	9.44157e-05
-1.35111	-3.98222	0.000100006
-1.33333	-3.98222	0.000104467
-1.31556	-3.98222	0.000107667
-1.29778	-3.98222	0.000109479
-1.28	-3.98222	0.000109783
-1.26222	-3.98222	0.000108463
-1.24444	-3.98222	0.000105415
-1.22667	-3.98222	0.000100542
-1.20889	-3.98222	9.376e-05
-1.19111	-3.98222	8.50007e-05
-1.17333	-3.98222	7.42109e-05
-1.15556	-3.98222	6.13572e-05
-1.13778	-3.98222	4.64281e-05
-1.12	-3.98222	2.94377e-05
-1.10222	-3.98222	1.0428e-05
-1.08444	-3.98222	-1.05267e-05
-1.06667	-3.98222	-3.33176e-05
-1.04889	-3.98222	-5.77971e-05
-1.03111	-3.98222	-8.37764e-05
-1.01333	-3.98222	-0.000111022
-0.995556	-3.98222	-0.000139254
-0.977778	-3.98222	-0.000168143
-0.96	-3.98222	-0.00019731
-0.942222	-3.98222	-0.000226324
-0.924444	-3.98222	-0.000254702
-0.906667	-3.98222	-0.000281914
-0.888889	-3.98222	-0.00030738
-0.871111	-3.98222	-0.000330475
-0.853333	-3.98222	-0.000350535
-0.835556	-3.98222	-0.000366861
-0.817778	-3.98222	-0.000378727
-0.8	-3.98222	-0.000385387
-0.782222	-3.98222	-0.000386083
-0.764444	-3.98222	-0.00038006
-0.746667	-3.98222	-0.000366572
-0.728889	-3.98222	-0.000344899
-0.711111	-3.98222	-0.000314355
-0.693333	-3.98222	-0.000274306
-0.675556	-3.98222	-0.00022418
-0.657778	-3.98222	-0.000163484
-0.64	-3.98222	-9.1811e-05
-0.622222	-3.98222	-8.86157e-06
-0.604444	-3.98222	8.55514e-05
-0.586667	-3.98222	0.000191489
-0.568889	-3.98222	0.000308878
-0.551111	-3.98222	0.000437502
-0.533333	-3.98222	0.000576997
-0.515556	-3.98222	0.000726847
-0.497778	-3.98222	0.000886382
-0.48	-3.98222	0.00105478
-0.462222	-3.98222	0.00123108
-0.444444	-3.98222	0.00141416
-0.426667	-3.98222	0.00160278
-0.408889	-3.98222	0.00179557
-0.391111	-3.98222	0.00199105
-0.373333	-3.98222	0.00218767
-0.355556	-3.98222	0.00238376
-0.337778	-3.98222	0.00257765
-0.32	-3.98222	0.00276758
-0.302222	-3.98222	0.00295183
-0.284444	-3.98222	0.00312865
-0.266667	-3.98222	0.00329636
-0.248889	-3.98222	0.00345329
-0.231111	-3.98222	0.00359791
-0.213333	-3.98222	0.00372873
-0.195556	-3.98222	0.00384444
-0.177778	-3.98222	0.00394384
-0.16	-3.98222	0.00402588
-0.142222	-3.98222	0.00408972
-0.124444	-3.98222	0.00413466
-0.106667	-3.98222	0.00416024
-0.0888889	-3.98222	0.00416617
-0.0711111	-3.98222	0.00415238
-0.0533333	-3.98222	0.004119
-0.0355556	-3.98222	0.00406637
-0.0177778	-3.98222	0.00399503
0	-3.98222	0.00390569
0.0177778	-3.98222	0.00379925
0.0355556	-3.98222	0.00367679
0.0533333	-3.98222	0.00353952
0.0711111	-3.98222	0.00338879
0.0888889	-3.98222	0.00322606
0.106667	-3.98222	0.00305289
0.124444	-3.98222	0.00287089
0.142222	-3.98222	0.00268174
0.16	-3.98222	0.00248716
0.177778	-3.98222	0.00228884
0.195556	-3.98222	0.00208848
0.213333	-3.98222	0.00188775
0.231111	-3.98222	0.00168825
0.248889	-3.98222	0.00149152
0.266667	-3.98222	0.00129902
0.284444	-3.98222	0.0011121
0.302222	-3.98222	0.000932007
0.32	-3.98222	0.000759858
0.337778	-3.98222	0.000596647
0.355556	-3.98222	0.000443231
0.373333	-3.98222	0.00030033
0.391111	-3.98222	0.000168522
0.408889	-3.98222	4.82467e-05
0.426667	-3.98222	-6.0196e-05
0.444444	-3.98222	-0.00015664
0.462222	-3.98222	-0.000241047
0.48	-3.98222	-0.000313504
0.497778	-3.98222	-0.000374213
0.515556	-3.98222	-0.000423483
0.533333	-3.98222	-0.000461719
0.551111	-3.98222	-0.000489417
0.568889	-3.98222	-0.000507149
0.586667	-3.98222	-0.000515555
0.604444	-3.98222	-0.000515331
0.622222	-3.98222	-0.000507222
0.64	-3.98222	-0.000492005
0.657778	-3.98222	-0.000470485
0.675556	-3.98222	-0.000443482
0.693333	-3.98222	-0.000411823
0.711111	-3.98222	-0.000376331
0.728889	-3.98222	-0.000337818
0.746667	-3.98222	-0.000297078
0.764444	-3.98222	-0.000254877
0.782222	-3.98222	-0.000211949
0.8	-3.98222	-0.000168986
0.817778	-3.98222	-0.000126638
0.835556	-3.98222	-8.55035e-05
0.853333	-3.98222	-4.61275e-05
0.871111	-3.98222	-8.99724e-06
0.888889	-3.98222	2.546e-05
0.906667	-3.98222	5.68797e-05
0.924444	-3.98222	8.49612e-05
0.942222	-3.98222	0.000109468
0.96	-3.98222	0.00013023
0.977778	-3.98222	0.000147139
0.995556	-3.98222	0.000160151
1.01333	-3.98222	0.000169282
1.03111	-3.98222	0.000174608
1.04889	-3.98222	0.000176259
1.06667	-3.98222	0.000174415
1.08444	-3.98222	0.000169304
1.10222	-3.98222	0.000161197
1.12	-3.98222	0.000150398
1.13778	-3.98222	0.000137246
1.15556	-3.98222	0.0001221
1.17333	-3.98222	0.000105341
1.19111	-3.98222	8.73595e-05
1.20889	-3.98222	6.85515e-05
1.22667	-3.98222	4.9312e-05
1.24444	-3.98222	3.00279e-05
1.26222	-3.98222	1.1072e-05
1.28	-3.98222	-7.20271e-06
1.29778	-3.98222	-2.44685e-05
1.31556	-3.98222	-4.04281e-05
1.33333	-3.98222	-5.48186e-05
1.35111	-3.98222	-6.74155e-05
1.36889	-3.98222	-7.80355e-05
1.38667	-3.98222	-8.65389e-05
1.40444	-3.98222	-9.28306e-05
1.42222	-3.98222	-9.68613e-05
1.44	-3.98222	-9.86267e-05
1.45778	-3.98222	-9.81666e-05
1.47556	-3.98222	-9.55633e-05
1.49333	-3.98222	-9.09388e-05
1.51111	-3.98222	-8.44517e-05
1.52889	-3.98222	-7.62932e-05
1.54667	-3.98222	-6.66827e-05
1.56444	-3.98222	-5.5863e-05
1.58222	-3.98222	-4.40951e-05
1.6	-3.98222	-3.16526e-05
1.61778	-3.98222	-1.88165e-05
1.63556	-3.98222	-5.86903e-06
1.65333	-3.98222	6.91139e-06
1.67111	-3.98222	1.92558e-05
1.68889	-3.98222	3.09095e-05
1.70667	-3.98222	4.1637e-05
1.72444	-3.98222	5.1226e-05
1.74222	-3.98222	5.94913e-05
1.76	-3.98222	6.62774e-05
1.77778	-3.98222	7.14616e-05
1.79556	-3.98222	7.4955e-05
1.81333	-3.98222	7.67041e-05
1.83111	-3.98222	7.66907e-05
1.84889	-3.98222	7.49319e-05
1.86667	-3.98222	7.14786e-05
1.88444	-3.98222	6.64139e-05
1.90222	-3.98222	5.98511e-05
1.92	-3.98222	5.19304e-05
1.93778	-3.98222	4.28159e-05
1.95556	-3.98222	3.26916e-05
1.97333	-3.98222	2.17574e-05
1.99111	-3.98222	1.02252e-05
2.00889	-3.98222	-1.68607e-06
2.02667	-3.98222	-1.37544e-05
2.04444	-3.98222	-2.57594e-05
2.06222	-3.98222	-3.74863e-05
2.08	-3.98222	-4.87304e-05
2.09778	-3.98222	-5.93004e-05
2.11556	-3.98222	-6.90219e-05
2.13333	-3.98222	-7.77407e-05
2.15111	-3.98222	-8.53247e-05
2.16889	-3.98222	-9.16667e-05
2.18667	-3.98222	-9.6685e-05
2.20444	-3.98222	-0.000100325
2.22222	-3.98222	-0.000102559
2.24	-3.98222	-0.000103387
2.25778	-3.98222	-0.000102834
2.27556	-3.98222	-0.00010095
2.29333	-3.98222	-9.78112e-05
2.31111	-3.98222	-9.3511e-05
2.32889	-3.98222	-8.81635e-05
2.34667	-3.98222	-8.18984e-05
2.36444	-3.98222	-7.48579e-05
2.38222	-3.98222	-6.71939e-05
2.4	-3.98222	-5.90643e-05
2.41778	-3.98222	-5.06297e-05
2.43556	-3.98222	-4.20504e-05
2.45333	-3.98222	-3.34824e-05
2.47111	-3.98222	-2.50751e-05
2.48889	-3.98222	-1.69678e-05
2.50667	-3.98222	-9.28736e-06
2.52444	-3.98222	-2.1461e-06
2.54222	-3.98222	4.3604e-06
2.56	-3.98222	1.01547e-05
2.57778	-3.98222	1.51784e-05
2.59556	-3.98222	1.93933e-05
2.61333	-3.98222	2.27811e-05
2.63111	-3.98222	2.53434e-05
2.64889	-3.98222	2.7101e-05
2.66667	-3.98222	2.80931e-05
2.68444	-3.98222	2.83757e-05
2.70222	-3.98222	2.80199e-05
2.72	-3.98222	2.71099e-05
2.73778	-3.98222	2.57409e-05
2.75556	-3.98222	2.40163e-05
2.77333	-3.98222	2.20456e-05
2.79111	-3.98222	1.99412e-05
2.80889	-3.98222	1.78164e-05
2.82667	-3.98222	1.5782e-05
2.84444	-3.98222	1.39443e-05
2.86222	-3.98222	1.24027e-05
2.88	-3.98222	1.12468e-05
2.89778	-3.98222	1.05555e-05
2.91556	-3.98222	1.03942e-05
2.93333	-3.98222	1.08142e-05
2.95111	-3.98222	1.18512e-05
2.96889	-3.98222	1.35246e-05
2.98667	-3.98222	1.58373e-05
3.00444	-3.98222	1.87756e-05
3.02222	-3.98222	2.23094e-05
3.04	-3.98222	2.6393e-05
3.05778	-3.98222	3.09663e-05
3.07556	-3.98222	3.59556e-05
3.09333	-3.98222	4.12759e-05
3.11111	-3.98222	4.6832e-05
3.12889	-3.98222	5.2521e-05
3.14667	-3.98222	5.82343e-05
3.16444	-3.98222	6.38599e-05
3.18222	-3.98222	6.92847e-05
3.2	-3.98222	7.43969e-05
3.21778	-3.98222	7.90881e-05
3.23556	-3.98222	8.32559e-05
3.25333	-3.98222	8.68059e-05
3.27111	-3.98222	8.96532e-05
3.28889	-3.98222	9.17246e-05
3.30667	-3.98222	9.29601e-05
3.32444	-3.98222	9.33136e-05
3.34222	-3.98222	9.27547e-05
3.36	-3.98222	9.12683e-05
3.37778	-3.98222	8.88558e-05
3.39556	-3.98222	8.55346e-05
3.41333	-3.98222	8.13381e-05
3.43111	-3.98222	7.63148e-05
3.44889	-3.98222	7.05277e-05
3.46667	-3.98222	6.40528e-05
3.48444	-3.98222	5.69781e-05
3.50222	-3.98222	4.94017e-05
3.52	-3.98222	4.14301e-05
3.53778	-3.98222	3.3176e-05
3.55556	-3.98222	2.47569e-05
3.57333	-3.98222	1.62924e-05
3.59111	-3.98222	7.9021e-06
3.60889	-3.98222	-2.96059e-07
3.62667	-3.98222	-8.18829e-06
3.64444	-3.98222	-1.56667e-05
3.66222	-3.98222	-2.26313e-05
3.68	-3.98222	-2.89914e-05
3.69778	-3.98222	-3.46672e-05
3.71556	-3.98222	-3.95913e-05
3.73333	-3.98222	-4.37094e-05
3.75111	-3.98222	-4.69809e-05
3.76889	-3.98222	-4.93801e-05
3.78667	-3.98222	-5.08957e-05
3.80444	-3.98222	-5.1531e-05
3.82222	-3.98222	-5.1304e-05
3.84	-3.98222	-5.02462e-05
3.85778	-3.98222	-4.84023e-05
3.87556	-3.98222	-4.58289e-05
3.89333	-3.98222	-4.25937e-05
3.91111	-3.98222	-3.87734e-05
3.92889	-3.98222	-3.4453e-05
3.94667	-3.98222	-2.97237e-05
3.96444	-3.98222	-2.46811e-05
3.98222	-3.98222	-1.94238e-05
4	-3.98222	-1.40514e-05
-4	-3.96444	-2.31012e-05
-3.98222	-3.96444	-2.42664e-05
-3.96444	-3.96444	-2.52287e-05
-3.94667	-3.96444	-2.59548e-05
-3.92889	-3.96444	-2.64127e-05
-3.91111	-3.96444	-2.65714e-05
-3.89333	-3.96444	-2.64019e-05
-3.87556	-3.96444	-2.58779e-05
-3.85778	-3.96444	-2.49761e-05
-3.84	-3.96444	-2.36767e-05
-3.82222	-3.96444	-2.19643e-05
-3.80444	-3.96444	-1.98281e-05
-3.78667	-3.96444	-1.72622e-05
-3.76889	-3.96444	-1.42662e-05
-3.75111	-3.96444	-1.08455e-05
-3.73333	-3.96444	-7.01122e-06
-3.71556	-3.96444	-2.78054e-06
-3.69778	-3.96444	1.82338e-06
-3.68	-3.96444	6.77148e-06
-3.66222	-3.96444	1.2029e-05
-3.64444	-3.96444	1.75557e-05
-3.62667	-3.96444	2.33064e-05
-3.60889	-3.96444	2.92312e-05
-3.59111	-3.96444	3.52763e-05
-3.57333	-3.96444	4.13845e-05
-3.55556	-3.96444	4.7496e-05
-3.53778	-3.96444	5.3549e-05
-3.52	-3.96444	5.94805e-05
-3.50222	-3.96444	6.52274e-05
-3.48444	-3.96444	7.0727e-05
-3.46667	-3.96444	7.59181e-05
-3.44889	-3.96444	8.07417e-05
-3.43111	-3.96444	8.51419e-05
-3.41333	-3.96444	8.90665e-05
-3.39556	-3.96444	9.24678e-05
-3.37778	-3.96444	9.53033e-05
-3.36	-3.96444	9.75363e-05
-3.34222	-3.96444	9.91362e-05
-3.32444	-3.96444	0.000100079
-3.30667	-3.96444	0.000100348
-3.28889	-3.96444	9.99319e-05
-3.27111	-3.96444	9.88292e-05
-3.25333	-3.96444	9.70439e-05
-3.23556	-3.96444	9.45872e-05
-3.21778	-3.96444	9.14776e-05
-3.2	-3.96444	8.77399e-05
-3.18222	-3.96444	8.34052e-05
-3.16444	-3.96444	7.85105e-05
-3.14667	-3.96444	7.30978e-05
-3.12889	-3.96444	6.72142e-05
-3.11111	-3.96444	6.09107e-05
-3.09333	-3.96444	5.4242e-05
-3.07556	-3.96444	4.72655e-05
-3.05778	-3.96444	4.00409e-05
-3.04	-3.96444	3.26295e-05
-3.02222	-3.96444	2.50935e-05
-3.00444	-3.96444	1.74956e-05
-2.98667	-3.96444	9.89784e-06
-2.96889	-3.96444	2.36177e-06
-2.95111	-3.96444	-5.05262e-06
-2.93333	-3.96444	-1.22871e-05
-2.91556	-3.96444	-1.92859e-05
-2.89778	-3.96444	-2.59959e-05
-2.88	-3.96444	-3.23668e-05
-2.86222	-3.96444	-3.8352e-05
-2.84444	-3.96444	-4.39084e-05
-2.82667	-3.96444	-4.89968e-05
-2.80889	-3.96444	-5.35822e-05
-2.79111	-3.96444	-5.76337e-05
-2.77333	-3.96444	-6.1125e-05
-2.75556	-3.96444	-6.40343e-05
-2.73778	-3.96444	-6.63443e-05
-2.72	-3.96444	-6.80427e-05
-2.70222	-3.96444	-6.9122e-05
-2.68444	-3.96444	-6.95796e-05
-2.66667	-3.96444	-6.94179e-05
-2.64889	-3.96444	-6.86444e-05
-2.63111	-3.96444	-6.72716e-05
-2.61333	-3.96444	-6.53173e-05
-2.59556	-3.96444	-6.28043e-05
-2.57778	-3.96444	-5.97607e-05
-2.56	-3.96444	-5.62194e-05
-2.54222	-3.96444	-5.22187e-05
-2.52444	-3.96444	-4.78017e-05
-2.50667	-3.96444	-4.3016e-05
-2.48889	-3.96444	-3.79139e-05
-2.47111	-3.96444	-3.2552e-05
-2.45333	-3.96444	-2.69907e-05
-2.43556	-3.96444	-2.12937e-05
-2.41778	-3.96444	-1.55279e-05
-2.4	-3.96444	-9.76231e-06
-2.38222	-3.96444	-4.06768e-06
-2.36444	-3.96444	1.4843e-06
-2.34667	-3.96444	6.82183e-06
-2.32889	-3.96444	1.18739e-05
-2.31111	-3.96444	1.65713e-05
-2.29333	-3.96444	2.08475e-05
-2.27556	-3.96444	2.46395e-05
-2.25778	-3.96444	2.78895e-05
-2.24	-3.96444	3.05452e-05
-2.22222	-3.96444	3.25612e-05
-2.20444	-3.96444	3.38998e-05
-2.18667	-3.96444	3.45323e-05
-2.16889	-3.96444	3.44391e-05
-2.15111	-3.96444	3.3611e-05
-2.13333	-3.96444	3.20497e-05
-2.11556	-3.96444	2.97679e-05
-2.09778	-3.96444	2.67898e-05
-2.08	-3.96444	2.31512e-05
-2.06222	-3.96444	1.88992e-05
-2.04444	-3.96444	1.40922e-05
-2.02667	-3.96444	8.79886e-06
-2.00889	-3.96444	3.09789e-06
-1.99111	-3.96444	-2.92319e-06
-1.97333	-3.96444	-9.16909e-06
-1.95556	-3.96444	-1.5538e-05
-1.93778	-3.96444	-2.19233e-05
-1.92	-3.96444	-2.82146e-05
-1.90222	-3.96444	-3.43001e-05
-1.88444	-3.96444	-4.00679e-05
-1.86667	-3.96444	-4.54082e-05
-1.84889	-3.96444	-5.02148e-05
-1.83111	-3.96444	-5.4387e-05
-1.81333	-3.96444	-5.78317e-05
-1.79556	-3.96444	-6.04646e-05
-1.77778	-3.96444	-6.22121e-05
-1.76	-3.96444	-6.30126e-05
-1.74222	-3.96444	-6.28177e-05
-1.72444	-3.96444	-6.15931e-05
-1.70667	-3.96444	-5.93199e-05
-1.68889	-3.96444	-5.59946e-05
-1.67111	-3.96444	-5.16297e-05
-1.65333	-3.96444	-4.62537e-05
-1.63556	-3.96444	-3.99111e-05
-1.61778	-3.96444	-3.2662e-05
-1.6	-3.96444	-2.45814e-05
-1.58222	-3.96444	-1.57583e-05
-1.56444	-3.96444	-6.29518e-06
-1.54667	-3.96444	3.69372e-06
-1.52889	-3.96444	1.40831e-05
-1.51111	-3.96444	2.47384e-05
-1.49333	-3.96444	3.55168e-05
-1.47556	-3.96444	4.6269e-05
-1.45778	-3.96444	5.68405e-05
-1.44	-3.96444	6.70732e-05
-1.42222	-3.96444	7.68068e-05
-1.40444	-3.96444	8.58804e-05
-1.38667	-3.96444	9.41338e-05
-1.36889	-3.96444	0.000101409
-1.35111	-3.96444	0.00010755
-1.33333	-3.96444	0.000112409
-1.31556	-3.96444	0.00011584
-1.29778	-3.96444	0.000117709
-1.28	-3.96444	0.000117887
-1.26222	-3.96444	0.000116259
-1.24444	-3.96444	0.000112719
-1.22667	-3.96444	0.000107176
-1.20889	-3.96444	9.95565e-05
-1.19111	-3.96444	8.98021e-05
-1.17333	-3.96444	7.78757e-05
-1.15556	-3.96444	6.37623e-05
-1.13778	-3.96444	4.74718e-05
-1.12	-3.96444	2.90416e-05
-1.10222	-3.96444	8.53935e-06
-1.08444	-3.96444	-1.3934e-05
-1.06667	-3.96444	-3.82417e-05
-1.04889	-3.96444	-6.42079e-05
-1.03111	-3.96444	-9.16155e-05
-1.01333	-3.96444	-0.000120204
-0.995556	-3.96444	-0.000149666
-0.977778	-3.96444	-0.000179647
-0.96	-3.96444	-0.000209745
-0.942222	-3.96444	-0.000239509
-0.924444	-3.96444	-0.000268438
-0.906667	-3.96444	-0.000295986
-0.888889	-3.96444	-0.000321561
-0.871111	-3.96444	-0.000344529
-0.853333	-3.96444	-0.000364222
-0.835556	-3.96444	-0.000379938
-0.817778	-3.96444	-0.000390951
-0.8	-3.96444	-0.000396519
-0.782222	-3.96444	-0.000395894
-0.764444	-3.96444	-0.000388328
-0.746667	-3.96444	-0.00037309
-0.728889	-3.96444	-0.000349472
-0.711111	-3.96444	-0.000316807
-0.693333	-3.96444	-0.000274477
-0.675556	-3.96444	-0.000221929
-0.657778	-3.96444	-0.00015869
-0.64	-3.96444	-8.43737e-05
-0.622222	-3.96444	1.30014e-06
-0.604444	-3.96444	9.84988e-05
-0.586667	-3.96444	0.000207264
-0.568889	-3.96444	0.000327505
-0.551111	-3.96444	0.000458987
-0.533333	-3.96444	0.00060133
-0.515556	-3.96444	0.000754005
-0.497778	-3.96444	0.000916329
-0.48	-3.96444	0.00108747
-0.462222	-3.96444	0.00126645
-0.444444	-3.96444	0.00145214
-0.426667	-3.96444	0.0016433
-0.408889	-3.96444	0.00183855
-0.391111	-3.96444	0.00203641
-0.373333	-3.96444	0.00223531
-0.355556	-3.96444	0.0024336
-0.337778	-3.96444	0.00262959
-0.32	-3.96444	0.00282153
-0.302222	-3.96444	0.00300768
-0.284444	-3.96444	0.00318632
-0.266667	-3.96444	0.00335572
-0.248889	-3.96444	0.00351427
-0.231111	-3.96444	0.00366038
-0.213333	-3.96444	0.0037926
-0.195556	-3.96444	0.00390959
-0.177778	-3.96444	0.00401015
-0.16	-3.96444	0.00409323
-0.142222	-3.96444	0.00415798
-0.124444	-3.96444	0.00420371
-0.106667	-3.96444	0.00422993
-0.0888889	-3.96444	0.00423635
-0.0711111	-3.96444	0.0042229
-0.0533333	-3.96444	0.0041897
-0.0355556	-3.96444	0.00413708
-0.0177778	-3.96444	0.00406555
0	-3.96444	0.00397585
0.0177778	-3.96444	0.00386887
0.0355556	-3.96444	0.00374566
0.0533333	-3.96444	0.00360743
0.0711111	-3.96444	0.00345554
0.0888889	-3.96444	0.00329144
0.106667	-3.96444	0.00311669
0.124444	-3.96444	0.0029329
0.142222	-3.96444	0.00274177
0.16	-3.96444	0.00254499
0.177778	-3.96444	0.00234429
0.195556	-3.96444	0.00214137
0.213333	-3.96444	0.0019379
0.231111	-3.96444	0.00173551
0.248889	-3.96444	0.00153576
0.266667	-3.96444	0.00134011
0.284444	-3.96444	0.00114994
0.302222	-3.96444	0.000966518
0.32	-3.96444	0.000790986
0.337778	-3.96444	0.000624361
0.355556	-3.96444	0.000467527
0.373333	-3.96444	0.000321227
0.391111	-3.96444	0.000186068
0.408889	-3.96444	6.25141e-05
0.426667	-3.96444	-4.91086e-05
0.444444	-3.96444	-0.000148609
0.462222	-3.96444	-0.000235927
0.48	-3.96444	-0.000311127
0.497778	-3.96444	-0.000374391
0.515556	-3.96444	-0.00042601
0.533333	-3.96444	-0.000466375
0.551111	-3.96444	-0.00049597
0.568889	-3.96444	-0.000515358
0.586667	-3.96444	-0.000525172
0.604444	-3.96444	-0.000526106
0.622222	-3.96444	-0.000518905
0.64	-3.96444	-0.00050435
0.657778	-3.96444	-0.000483253
0.675556	-3.96444	-0.000456445
0.693333	-3.96444	-0.000424763
0.711111	-3.96444	-0.000389047
0.728889	-3.96444	-0.000350128
0.746667	-3.96444	-0.000308817
0.764444	-3.96444	-0.000265903
0.782222	-3.96444	-0.00022214
0.8	-3.96444	-0.000178246
0.817778	-3.96444	-0.000134893
0.835556	-3.96444	-9.27037e-05
0.853333	-3.96444	-5.2245e-05
0.871111	-3.96444	-1.40266e-05
0.888889	-3.96444	2.15036e-05
0.906667	-3.96444	5.3962e-05
0.924444	-3.96444	8.30307e-05
0.942222	-3.96444	0.000108459
0.96	-3.96444	0.000130062
0.977778	-3.96444	0.000147724
0.995556	-3.96444	0.000161392
1.01333	-3.96444	0.000171078
1.03111	-3.96444	0.000176856
1.04889	-3.96444	0.000178855
1.06667	-3.96444	0.000177259
1.08444	-3.96444	0.000172302
1.10222	-3.96444	0.000164258
1.12	-3.96444	0.000153444
1.13778	-3.96444	0.000140205
1.15556	-3.96444	0.000124914
1.17333	-3.96444	0.000107963
1.19111	-3.96444	8.97529e-05
1.20889	-3.96444	7.06935e-05
1.22667	-3.96444	5.11909e-05
1.24444	-3.96444	3.16433e-05
1.26222	-3.96444	1.24336e-05
1.28	-3.96444	-6.07587e-06
1.29778	-3.96444	-2.35498e-05
1.31556	-3.96444	-3.96845e-05
1.33333	-3.96444	-5.42126e-05
1.35111	-3.96444	-6.69065e-05
1.36889	-3.96444	-7.75819e-05
1.38667	-3.96444	-8.60993e-05
1.40444	-3.96444	-9.23658e-05
1.42222	-3.96444	-9.63357e-05
1.44	-3.96444	-9.80094e-05
1.45778	-3.96444	-9.7433e-05
1.47556	-3.96444	-9.46957e-05
1.49333	-3.96444	-8.99272e-05
1.51111	-3.96444	-8.32942e-05
1.52889	-3.96444	-7.49962e-05
1.54667	-3.96444	-6.52609e-05
1.56444	-3.96444	-5.43389e-05
1.58222	-3.96444	-4.24986e-05
1.6	-3.96444	-3.00203e-05
1.61778	-3.96444	-1.71904e-05
1.63556	-3.96444	-4.29563e-06
1.65333	-3.96444	8.38239e-06
1.67111	-3.96444	2.05729e-05
1.68889	-3.96444	3.20209e-05
1.70667	-3.96444	4.24919e-05
1.72444	-3.96444	5.17763e-05
1.74222	-3.96444	5.96925e-05
1.76	-3.96444	6.60905e-05
1.77778	-3.96444	7.08538e-05
1.79556	-3.96444	7.39009e-05
1.81333	-3.96444	7.51864e-05
1.83111	-3.96444	7.47012e-05
1.84889	-3.96444	7.24714e-05
1.86667	-3.96444	6.85577e-05
1.88444	-3.96444	6.30526e-05
1.90222	-3.96444	5.60788e-05
1.92	-3.96444	4.77854e-05
1.93778	-3.96444	3.83447e-05
1.95556	-3.96444	2.79483e-05
1.97333	-3.96444	1.68027e-05
1.99111	-3.96444	5.12517e-06
2.00889	-3.96444	-6.86098e-06
2.02667	-3.96444	-1.89308e-05
2.04444	-3.96444	-3.08622e-05
2.06222	-3.96444	-4.24402e-05
2.08	-3.96444	-5.3461e-05
2.09778	-3.96444	-6.37355e-05
2.11556	-3.96444	-7.30932e-05
2.13333	-3.96444	-8.13843e-05
2.15111	-3.96444	-8.84827e-05
2.16889	-3.96444	-9.42875e-05
2.18667	-3.96444	-9.87248e-05
2.20444	-3.96444	-0.000101748
2.22222	-3.96444	-0.000103337
2.24	-3.96444	-0.000103501
2.25778	-3.96444	-0.000102275
2.27556	-3.96444	-9.97166e-05
2.29333	-3.96444	-9.59096e-05
2.31111	-3.96444	-9.09569e-05
2.32889	-3.96444	-8.49798e-05
2.34667	-3.96444	-7.81148e-05
2.36444	-3.96444	-7.05104e-05
2.38222	-3.96444	-6.23237e-05
2.4	-3.96444	-5.37171e-05
2.41778	-3.96444	-4.48549e-05
2.43556	-3.96444	-3.58996e-05
2.45333	-3.96444	-2.70091e-05
2.47111	-3.96444	-1.83332e-05
2.48889	-3.96444	-1.00111e-05
2.50667	-3.96444	-2.16857e-06
2.52444	-3.96444	5.08409e-06
2.54222	-3.96444	1.16538e-05
2.56	-3.96444	1.74664e-05
2.57778	-3.96444	2.24672e-05
2.59556	-3.96444	2.6622e-05
2.61333	-3.96444	2.99168e-05
2.63111	-3.96444	3.23579e-05
2.64889	-3.96444	3.39706e-05
2.66667	-3.96444	3.47987e-05
2.68444	-3.96444	3.49026e-05
2.70222	-3.96444	3.43574e-05
2.72	-3.96444	3.32513e-05
2.73778	-3.96444	3.16828e-05
2.75556	-3.96444	2.97584e-05
2.77333	-3.96444	2.759e-05
2.79111	-3.96444	2.52921e-05
2.80889	-3.96444	2.29793e-05
2.82667	-3.96444	2.07632e-05
2.84444	-3.96444	1.87507e-05
2.86222	-3.96444	1.70407e-05
2.88	-3.96444	1.57224e-05
2.89778	-3.96444	1.48735e-05
2.91556	-3.96444	1.45579e-05
2.93333	-3.96444	1.48251e-05
2.95111	-3.96444	1.57088e-05
2.96889	-3.96444	1.72262e-05
2.98667	-3.96444	1.93778e-05
3.00444	-3.96444	2.21474e-05
3.02222	-3.96444	2.55027e-05
3.04	-3.96444	2.93957e-05
3.05778	-3.96444	3.37642e-05
3.07556	-3.96444	3.85329e-05
3.09333	-3.96444	4.3615e-05
3.11111	-3.96444	4.89143e-05
3.12889	-3.96444	5.43272e-05
3.14667	-3.96444	5.97445e-05
3.16444	-3.96444	6.50545e-05
3.18222	-3.96444	7.01445e-05
3.2	-3.96444	7.49037e-05
3.21778	-3.96444	7.92253e-05
3.23556	-3.96444	8.30087e-05
3.25333	-3.96444	8.61616e-05
3.27111	-3.96444	8.8602e-05
3.28889	-3.96444	9.02597e-05
3.30667	-3.96444	9.10778e-05
3.32444	-3.96444	9.1014e-05
3.34222	-3.96444	9.00412e-05
3.36	-3.96444	8.81485e-05
3.37778	-3.96444	8.5341e-05
3.39556	-3.96444	8.16399e-05
3.41333	-3.96444	7.70824e-05
3.43111	-3.96444	7.17207e-05
3.44889	-3.96444	6.56211e-05
3.46667	-3.96444	5.88629e-05
3.48444	-3.96444	5.15368e-05
3.50222	-3.96444	4.37436e-05
3.52	-3.96444	3.55916e-05
3.53778	-3.96444	2.71956e-05
3.55556	-3.96444	1.86739e-05
3.57333	-3.96444	1.01471e-05
3.59111	-3.96444	1.73496e-06
3.60889	-3.96444	-6.44483e-06
3.62667	-3.96444	-1.42792e-05
3.64444	-3.96444	-2.16615e-05
3.66222	-3.96444	-2.84933e-05
3.68	-3.96444	-3.46861e-05
3.69778	-3.96444	-4.01626e-05
3.71556	-3.96444	-4.48582e-05
3.73333	-3.96444	-4.87216e-05
3.75111	-3.96444	-5.17158e-05
3.76889	-3.96444	-5.38185e-05
3.78667	-3.96444	-5.50222e-05
3.80444	-3.96444	-5.53341e-05
3.82222	-3.96444	-5.47761e-05
3.84	-3.96444	-5.33834e-05
3.85778	-3.96444	-5.12045e-05
3.87556	-3.96444	-4.82998e-05
3.89333	-3.96444	-4.47402e-05
3.91111	-3.96444	-4.06058e-05
3.92889	-3.96444	-3.59845e-05
3.94667	-3.96444	-3.097e-05
3.96444	-3.96444	-2.56605e-05
3.98222	-3.96444	-2.01565e-05
4	-3.96444	-1.4559e-05
-4	-3.94667	-2.78705e-05
-3.98222	-3.94667	-2.92941e-05
-3.96444	-3.94667	-3.05239e-05
-3.94667	-3.94667	-3.15237e-05
-3.92889	-3.94667	-3.22581e-05
-3.91111	-3.94667	-3.26928e-05
-3.89333	-3.94667	-3.27952e-05
-3.87556	-3.94667	-3.25354e-05
-3.85778	-3.94667	-3.18865e-05
-3.84	-3.94667	-3.08253e-05
-3.82222	-3.94667	-2.9333e-05
-3.80444	-3.94667	-2.73954e-05
-3.78667	-3.94667	-2.50039e-05
-3.76889	-3.94667	-2.21552e-05
-3.75111	-3.94667	-1.88523e-05
-3.73333	-3.94667	-1.51042e-05
-3.71556	-3.94667	-1.09262e-05
-3.69778	-3.94667	-6.3401e-06
-3.68	-3.94667	-1.37367e-06
-3.66222	-3.94667	3.9391e-06
-3.64444	-3.94667	9.55853e-06
-3.62667	-3.94667	1.54396e-05
-3.60889	-3.94667	2.15324e-05
-3.59111	-3.94667	2.77829e-05
-3.57333	-3.94667	3.41332e-05
-3.55556	-3.94667	4.05228e-05
-3.53778	-3.94667	4.68889e-05
-3.52	-3.94667	5.31676e-05
-3.50222	-3.94667	5.92944e-05
-3.48444	-3.94667	6.52053e-05
-3.46667	-3.94667	7.08377e-05
-3.44889	-3.94667	7.61309e-05
-3.43111	-3.94667	8.10274e-05
-3.41333	-3.94667	8.54732e-05
-3.39556	-3.94667	8.94189e-05
-3.37778	-3.94667	9.28198e-05
-3.36	-3.94667	9.56373e-05
-3.34222	-3.94667	9.78383e-05
-3.32444	-3.94667	9.93967e-05
-3.30667	-3.94667	0.000100293
-3.28889	-3.94667	0.000100513
-3.27111	-3.94667	0.000100053
-3.25333	-3.94667	9.89129e-05
-3.23556	-3.94667	9.71009e-05
-3.21778	-3.94667	9.46317e-05
-3.2	-3.94667	9.15261e-05
-3.18222	-3.94667	8.78113e-05
-3.16444	-3.94667	8.35197e-05
-3.14667	-3.94667	7.86889e-05
-3.12889	-3.94667	7.33612e-05
-3.11111	-3.94667	6.75828e-05
-3.09333	-3.94667	6.14034e-05
-3.07556	-3.94667	5.48755e-05
-3.05778	-3.94667	4.8054e-05
-3.04	-3.94667	4.09955e-05
-3.02222	-3.94667	3.37575e-05
-3.00444	-3.94667	2.63984e-05
-2.98667	-3.94667	1.89765e-05
-2.96889	-3.94667	1.15499e-05
-2.95111	-3.94667	4.17555e-06
-2.93333	-3.94667	-3.09047e-06
-2.91556	-3.94667	-1.01939e-05
-2.89778	-3.94667	-1.70823e-05
-2.88	-3.94667	-2.37054e-05
-2.86222	-3.94667	-3.00156e-05
-2.84444	-3.94667	-3.59678e-05
-2.82667	-3.94667	-4.152e-05
-2.80889	-3.94667	-4.6633e-05
-2.79111	-3.94667	-5.12712e-05
-2.77333	-3.94667	-5.54024e-05
-2.75556	-3.94667	-5.89978e-05
-2.73778	-3.94667	-6.20328e-05
-2.72	-3.94667	-6.44864e-05
-2.70222	-3.94667	-6.6342e-05
-2.68444	-3.94667	-6.75874e-05
-2.66667	-3.94667	-6.82147e-05
-2.64889	-3.94667	-6.8221e-05
-2.63111	-3.94667	-6.76082e-05
-2.61333	-3.94667	-6.63836e-05
-2.59556	-3.94667	-6.45597e-05
-2.57778	-3.94667	-6.21544e-05
-2.56	-3.94667	-5.91915e-05
-2.54222	-3.94667	-5.57004e-05
-2.52444	-3.94667	-5.17165e-05
-2.50667	-3.94667	-4.72808e-05
-2.48889	-3.94667	-4.24401e-05
-2.47111	-3.94667	-3.7247e-05
-2.45333	-3.94667	-3.17593e-05
-2.43556	-3.94667	-2.60396e-05
-2.41778	-3.94667	-2.01555e-05
-2.4	-3.94667	-1.41782e-05
-2.38222	-3.94667	-8.18251e-06
-2.36444	-3.94667	-2.2457e-06
-2.34667	-3.94667	3.55323e-06
-2.32889	-3.94667	9.13458e-06
-2.31111	-3.94667	1.4419e-05
-2.29333	-3.94667	1.93285e-05
-2.27556	-3.94667	2.37881e-05
-2.25778	-3.94667	2.77264e-05
-2.24	-3.94667	3.10774e-05
-2.22222	-3.94667	3.37816e-05
-2.20444	-3.94667	3.57871e-05
-2.18667	-3.94667	3.70508e-05
-2.16889	-3.94667	3.75399e-05
-2.15111	-3.94667	3.72321e-05
-2.13333	-3.94667	3.61174e-05
-2.11556	-3.94667	3.41978e-05
-2.09778	-3.94667	3.14887e-05
-2.08	-3.94667	2.80185e-05
-2.06222	-3.94667	2.38291e-05
-2.04444	-3.94667	1.89755e-05
-2.02667	-3.94667	1.35255e-05
-2.00889	-3.94667	7.559e-06
-1.99111	-3.94667	1.1672e-06
-1.97333	-3.94667	-5.54876e-06
-1.95556	-3.94667	-1.2479e-05
-1.93778	-3.94667	-1.95065e-05
-1.92	-3.94667	-2.65089e-05
-1.90222	-3.94667	-3.33605e-05
-1.88444	-3.94667	-3.9934e-05
-1.86667	-3.94667	-4.61029e-05
-1.84889	-3.94667	-5.17437e-05
-1.83111	-3.94667	-5.67378e-05
-1.81333	-3.94667	-6.09739e-05
-1.79556	-3.94667	-6.435e-05
-1.77778	-3.94667	-6.67753e-05
-1.76	-3.94667	-6.8172e-05
-1.74222	-3.94667	-6.8477e-05
-1.72444	-3.94667	-6.7643e-05
-1.70667	-3.94667	-6.56401e-05
-1.68889	-3.94667	-6.24563e-05
-1.67111	-3.94667	-5.80981e-05
-1.65333	-3.94667	-5.25908e-05
-1.63556	-3.94667	-4.59788e-05
-1.61778	-3.94667	-3.83248e-05
-1.6	-3.94667	-2.97094e-05
-1.58222	-3.94667	-2.02306e-05
-1.56444	-3.94667	-1.00021e-05
-1.54667	-3.94667	8.47587e-07
-1.52889	-3.94667	1.21766e-05
-1.51111	-3.94667	2.38317e-05
-1.49333	-3.94667	3.56498e-05
-1.47556	-3.94667	4.74598e-05
-1.45778	-3.94667	5.90847e-05
-1.44	-3.94667	7.03434e-05
-1.42222	-3.94667	8.10527e-05
-1.40444	-3.94667	9.10291e-05
-1.38667	-3.94667	0.000100091
-1.36889	-3.94667	0.00010806
-1.35111	-3.94667	0.000114764
-1.33333	-3.94667	0.000120037
-1.31556	-3.94667	0.000123723
-1.29778	-3.94667	0.000125675
-1.28	-3.94667	0.000125759
-1.26222	-3.94667	0.000123857
-1.24444	-3.94667	0.000119863
-1.22667	-3.94667	0.000113691
-1.20889	-3.94667	0.000105274
-1.19111	-3.94667	9.45651e-05
-1.17333	-3.94667	8.15422e-05
-1.15556	-3.94667	6.62078e-05
-1.13778	-3.94667	4.85918e-05
-1.12	-3.94667	2.87545e-05
-1.10222	-3.94667	6.78835e-06
-1.08444	-3.94667	-1.71795e-05
-1.06667	-3.94667	-4.29849e-05
-1.04889	-3.94667	-7.04242e-05
-1.03111	-3.94667	-9.92524e-05
-1.01333	-3.94667	-0.000129181
-0.995556	-3.94667	-0.000159876
-0.977778	-3.94667	-0.00019096
-0.96	-3.94667	-0.000222004
-0.942222	-3.94667	-0.000252538
-0.924444	-3.94667	-0.000282041
-0.906667	-3.94667	-0.000309952
-0.888889	-3.94667	-0.000335666
-0.871111	-3.94667	-0.00035854
-0.853333	-3.94667	-0.000377898
-0.835556	-3.94667	-0.000393035
-0.817778	-3.94667	-0.000403226
-0.8	-3.94667	-0.000407733
-0.782222	-3.94667	-0.000405812
-0.764444	-3.94667	-0.000396725
-0.746667	-3.94667	-0.000379752
-0.728889	-3.94667	-0.0003542
-0.711111	-3.94667	-0.000319415
-0.693333	-3.94667	-0.000274799
-0.675556	-3.94667	-0.000219816
-0.657778	-3.94667	-0.000154012
-0.64	-3.94667	-7.70206e-05
-0.622222	-3.94667	1.14186e-05
-0.604444	-3.94667	0.000111453
-0.586667	-3.94667	0.000223105
-0.568889	-3.94667	0.000346265
-0.551111	-3.94667	0.000480681
-0.533333	-3.94667	0.000625957
-0.515556	-3.94667	0.000781547
-0.497778	-3.94667	0.000946755
-0.48	-3.94667	0.00112074
-0.462222	-3.94667	0.0013025
-0.444444	-3.94667	0.00149091
-0.426667	-3.94667	0.00168472
-0.408889	-3.94667	0.00188253
-0.391111	-3.94667	0.00208287
-0.373333	-3.94667	0.00228416
-0.355556	-3.94667	0.00248474
-0.337778	-3.94667	0.00268292
-0.32	-3.94667	0.00287695
-0.302222	-3.94667	0.00306509
-0.284444	-3.94667	0.0032456
-0.266667	-3.94667	0.00341677
-0.248889	-3.94667	0.00357696
-0.231111	-3.94667	0.00372461
-0.213333	-3.94667	0.00385824
-0.195556	-3.94667	0.00397652
-0.177778	-3.94667	0.00407825
-0.16	-3.94667	0.00416236
-0.142222	-3.94667	0.00422801
-0.124444	-3.94667	0.00427448
-0.106667	-3.94667	0.0043013
-0.0888889	-3.94667	0.00430817
-0.0711111	-3.94667	0.00429501
-0.0533333	-3.94667	0.00426192
-0.0355556	-3.94667	0.00420923
-0.0177778	-3.94667	0.00413747
0	-3.94667	0.00404734
0.0177778	-3.94667	0.00393972
0.0355556	-3.94667	0.00381569
0.0533333	-3.94667	0.00367644
0.0711111	-3.94667	0.00352333
0.0888889	-3.94667	0.00335779
0.106667	-3.94667	0.0031814
0.124444	-3.94667	0.00299578
0.142222	-3.94667	0.0028026
0.16	-3.94667	0.0026036
0.177778	-3.94667	0.00240048
0.195556	-3.94667	0.00219497
0.213333	-3.94667	0.00198875
0.231111	-3.94667	0.00178346
0.248889	-3.94667	0.00158068
0.266667	-3.94667	0.00138188
0.284444	-3.94667	0.00118847
0.302222	-3.94667	0.00100173
0.32	-3.94667	0.000822835
0.337778	-3.94667	0.000652815
0.355556	-3.94667	0.00049258
0.373333	-3.94667	0.000342902
0.391111	-3.94667	0.00020441
0.408889	-3.94667	7.75931e-05
0.426667	-3.94667	-3.71976e-05
0.444444	-3.94667	-0.000139748
0.462222	-3.94667	-0.000229975
0.48	-3.94667	-0.000307923
0.497778	-3.94667	-0.000373755
0.515556	-3.94667	-0.000427744
0.533333	-3.94667	-0.000470269
0.551111	-3.94667	-0.000501799
0.568889	-3.94667	-0.00052289
0.586667	-3.94667	-0.000534168
0.604444	-3.94667	-0.000536326
0.622222	-3.94667	-0.000530106
0.64	-3.94667	-0.000516295
0.657778	-3.94667	-0.000495709
0.675556	-3.94667	-0.000469187
0.693333	-3.94667	-0.000437581
0.711111	-3.94667	-0.000401743
0.728889	-3.94667	-0.000362519
0.746667	-3.94667	-0.000320741
0.764444	-3.94667	-0.000277215
0.782222	-3.94667	-0.000232718
0.8	-3.94667	-0.000187988
0.817778	-3.94667	-0.00014372
0.835556	-3.94667	-0.000100557
0.853333	-3.94667	-5.90891e-05
0.871111	-3.94667	-1.98461e-05
0.888889	-3.94667	1.67046e-05
0.906667	-3.94667	5.01611e-05
0.924444	-3.94667	8.01892e-05
0.942222	-3.94667	0.000106524
0.96	-3.94667	0.000128968
0.977778	-3.94667	0.000147396
0.995556	-3.94667	0.000161748
1.01333	-3.94667	0.000172031
1.03111	-3.94667	0.000178314
1.04889	-3.94667	0.000180728
1.06667	-3.94667	0.000179458
1.08444	-3.94667	0.00017474
1.10222	-3.94667	0.000166858
1.12	-3.94667	0.000156131
1.13778	-3.94667	0.000142917
1.15556	-3.94667	0.000127594
1.17333	-3.94667	0.000110566
1.19111	-3.94667	9.22439e-05
1.20889	-3.94667	7.30475e-05
1.22667	-3.94667	5.33929e-05
1.24444	-3.94667	3.36873e-05
1.26222	-3.94667	1.43224e-05
1.28	-3.94667	-4.33226e-06
1.29778	-3.94667	-2.19349e-05
1.31556	-3.94667	-3.81771e-05
1.33333	-3.94667	-5.27878e-05
1.35111	-3.94667	-6.55375e-05
1.36889	-3.94667	-7.62413e-05
1.38667	-3.94667	-8.47607e-05
1.40444	-3.94667	-9.1005e-05
1.42222	-3.94667	-9.4932e-05
1.44	-3.94667	-9.65467e-05
1.45778	-3.94667	-9.59006e-05
1.47556	-3.94667	-9.30892e-05
1.49333	-3.94667	-8.82487e-05
1.51111	-3.94667	-8.15526e-05
1.52889	-3.94667	-7.32073e-05
1.54667	-3.94667	-6.34472e-05
1.56444	-3.94667	-5.25289e-05
1.58222	-3.94667	-4.07264e-05
1.6	-3.94667	-2.83246e-05
1.61778	-3.94667	-1.56134e-05
1.63556	-3.94667	-2.88214e-06
1.65333	-3.94667	9.58644e-06
1.67111	-3.94667	2.15216e-05
1.68889	-3.94667	3.26698e-05
1.70667	-3.94667	4.27992e-05
1.72444	-3.94667	5.17042e-05
1.74222	-3.94667	5.92085e-05
1.76	-3.94667	6.51682e-05
1.77778	-3.94667	6.94739e-05
1.79556	-3.94667	7.20523e-05
1.81333	-3.94667	7.28665e-05
1.83111	-3.94667	7.19162e-05
1.84889	-3.94667	6.92368e-05
1.86667	-3.94667	6.4898e-05
1.88444	-3.94667	5.90015e-05
1.90222	-3.94667	5.1678e-05
1.92	-3.94667	4.30848e-05
1.93778	-3.94667	3.34012e-05
1.95556	-3.94667	2.28248e-05
1.97333	-3.94667	1.15671e-05
1.99111	-3.94667	-1.50636e-07
2.00889	-3.94667	-1.21026e-05
2.02667	-3.94667	-2.40627e-05
2.04444	-3.94667	-3.58087e-05
2.06222	-3.94667	-4.71272e-05
2.08	-3.94667	-5.7817e-05
2.09778	-3.94667	-6.76931e-05
2.11556	-3.94667	-7.65897e-05
2.13333	-3.94667	-8.43633e-05
2.15111	-3.94667	-9.08947e-05
2.16889	-3.94667	-9.60906e-05
2.18667	-3.94667	-9.98854e-05
2.20444	-3.94667	-0.000102241
2.22222	-3.94667	-0.000103147
2.24	-3.94667	-0.000102621
2.25778	-3.94667	-0.000100706
2.27556	-3.94667	-9.74695e-05
2.29333	-3.94667	-9.30031e-05
2.31111	-3.94667	-8.74173e-05
2.32889	-3.94667	-8.08403e-05
2.34667	-3.94667	-7.34149e-05
2.36444	-3.94667	-6.52947e-05
2.38222	-3.94667	-5.66415e-05
2.4	-3.94667	-4.7621e-05
2.41778	-3.94667	-3.83997e-05
2.43556	-3.94667	-2.91419e-05
2.45333	-3.94667	-2.00056e-05
2.47111	-3.94667	-1.11404e-05
2.48889	-3.94667	-2.6839e-06
2.50667	-3.94667	5.24016e-06
2.52444	-3.94667	1.25243e-05
2.54222	-3.94667	1.90791e-05
2.56	-3.94667	2.48342e-05
2.57778	-3.94667	2.97395e-05
2.59556	-3.94667	3.37654e-05
2.61333	-3.94667	3.69028e-05
2.63111	-3.94667	3.91628e-05
2.64889	-3.94667	4.05757e-05
2.66667	-3.94667	4.119e-05
2.68444	-3.94667	4.10703e-05
2.70222	-3.94667	4.02962e-05
2.72	-3.94667	3.89593e-05
2.73778	-3.94667	3.71614e-05
2.75556	-3.94667	3.50116e-05
2.77333	-3.94667	3.26242e-05
2.79111	-3.94667	3.0115e-05
2.80889	-3.94667	2.75997e-05
2.82667	-3.94667	2.51905e-05
2.84444	-3.94667	2.29939e-05
2.86222	-3.94667	2.11084e-05
2.88	-3.94667	1.96221e-05
2.89778	-3.94667	1.86111e-05
2.91556	-3.94667	1.81375e-05
2.93333	-3.94667	1.82488e-05
2.95111	-3.94667	1.89761e-05
2.96889	-3.94667	2.03343e-05
2.98667	-3.94667	2.23214e-05
3.00444	-3.94667	2.49187e-05
3.02222	-3.94667	2.80915e-05
3.04	-3.94667	3.17895e-05
3.05778	-3.94667	3.59485e-05
3.07556	-3.94667	4.04914e-05
3.09333	-3.94667	4.53302e-05
3.11111	-3.94667	5.03675e-05
3.12889	-3.94667	5.54992e-05
3.14667	-3.94667	6.0616e-05
3.16444	-3.94667	6.56065e-05
3.18222	-3.94667	7.03587e-05
3.2	-3.94667	7.4763e-05
3.21778	-3.94667	7.87144e-05
3.23556	-3.94667	8.21143e-05
3.25333	-3.94667	8.4873e-05
3.27111	-3.94667	8.69113e-05
3.28889	-3.94667	8.8162e-05
3.30667	-3.94667	8.85717e-05
3.32444	-3.94667	8.81017e-05
3.34222	-3.94667	8.67286e-05
3.36	-3.94667	8.44453e-05
3.37778	-3.94667	8.12607e-05
3.39556	-3.94667	7.72e-05
3.41333	-3.94667	7.23038e-05
3.43111	-3.94667	6.66279e-05
3.44889	-3.94667	6.02418e-05
3.46667	-3.94667	5.32279e-05
3.48444	-3.94667	4.56797e-05
3.50222	-3.94667	3.76999e-05
3.52	-3.94667	2.9399e-05
3.53778	-3.94667	2.0893e-05
3.55556	-3.94667	1.23015e-05
3.57333	-3.94667	3.7453e-06
3.59111	-3.94667	-4.65562e-06
3.60889	-3.94667	-1.27841e-05
3.62667	-3.94667	-2.05281e-05
3.64444	-3.94667	-2.77822e-05
3.66222	-3.94667	-3.44498e-05
3.68	-3.94667	-4.04448e-05
3.69778	-3.94667	-4.56924e-05
3.71556	-3.94667	-5.0131e-05
3.73333	-3.94667	-5.37124e-05
3.75111	-3.94667	-5.64034e-05
3.76889	-3.94667	-5.8185e-05
3.78667	-3.94667	-5.90538e-05
3.80444	-3.94667	-5.90209e-05
3.82222	-3.94667	-5.81118e-05
3.84	-3.94667	-5.63659e-05
3.85778	-3.94667	-5.38354e-05
3.87556	-3.94667	-5.05843e-05
3.89333	-3.94667	-4.6687e-05
3.91111	-3.94667	-4.2227e-05
3.92889	-3.94667	-3.72949e-05
3.94667	-3.94667	-3.19874e-05
3.96444	-3.94667	-2.64048e-05
3.98222	-3.94667	-2.06495e-05
4	-3.94667	-1.48244e-05
-4	-3.92889	-3.23159e-05
-3.98222	-3.92889	-3.40143e-05
-3.96444	-3.92889	-3.55299e-05
-3.94667	-3.92889	-3.68235e-05
-3.92889	-3.92889	-3.78562e-05
-3.91111	-3.92889	-3.85903e-05
-3.89333	-3.92889	-3.89897e-05
-3.87556	-3.92889	-3.90209e-05
-3.85778	-3.92889	-3.86533e-05
-3.84	-3.92889	-3.78604e-05
-3.82222	-3.92889	-3.662e-05
-3.80444	-3.92889	-3.49147e-05
-3.78667	-3.92889	-3.2733e-05
-3.76889	-3.92889	-3.0069e-05
-3.75111	-3.92889	-2.6923e-05
-3.73333	-3.92889	-2.3302e-05
-3.71556	-3.92889	-1.92195e-05
-3.69778	-3.92889	-1.46955e-05
-3.68	-3.92889	-9.75678e-06
-3.66222	-3.92889	-4.4362e-06
-3.64444	-3.92889	1.22725e-06
-3.62667	-3.92889	7.189e-06
-3.60889	-3.92889	1.33994e-05
-3.59111	-3.92889	1.98043e-05
-3.57333	-3.92889	2.63458e-05
-3.55556	-3.92889	3.29629e-05
-3.53778	-3.92889	3.95925e-05
-3.52	-3.92889	4.61697e-05
-3.50222	-3.92889	5.26295e-05
-3.48444	-3.92889	5.89071e-05
-3.46667	-3.92889	6.49386e-05
-3.44889	-3.92889	7.06624e-05
-3.43111	-3.92889	7.60198e-05
-3.41333	-3.92889	8.09554e-05
-3.39556	-3.92889	8.54183e-05
-3.37778	-3.92889	8.93624e-05
-3.36	-3.92889	9.27471e-05
-3.34222	-3.92889	9.55374e-05
-3.32444	-3.92889	9.77049e-05
-3.30667	-3.92889	9.92275e-05
-3.28889	-3.92889	0.00010009
-3.27111	-3.92889	0.000100283
-3.25333	-3.92889	9.98047e-05
-3.23556	-3.92889	9.86597e-05
-3.21778	-3.92889	9.68588e-05
-3.2	-3.92889	9.44187e-05
-3.18222	-3.92889	9.1362e-05
-3.16444	-3.92889	8.77165e-05
-3.14667	-3.92889	8.3515e-05
-3.12889	-3.92889	7.87946e-05
-3.11111	-3.92889	7.35962e-05
-3.09333	-3.92889	6.79641e-05
-3.07556	-3.92889	6.19455e-05
-3.05778	-3.92889	5.55899e-05
-3.04	-3.92889	4.89485e-05
-3.02222	-3.92889	4.2074e-05
-3.00444	-3.92889	3.50199e-05
-2.98667	-3.92889	2.78402e-05
-2.96889	-3.92889	2.05889e-05
-2.95111	-3.92889	1.33199e-05
-2.93333	-3.92889	6.08635e-06
-2.91556	-3.92889	-1.05938e-06
-2.89778	-3.92889	-8.06605e-06
-2.88	-3.92889	-1.48837e-05
-2.86222	-3.92889	-2.1464e-05
-2.84444	-3.92889	-2.77604e-05
-2.82667	-3.92889	-3.3728e-05
-2.80889	-3.92889	-3.93243e-05
-2.79111	-3.92889	-4.45089e-05
-2.77333	-3.92889	-4.92439e-05
-2.75556	-3.92889	-5.34941e-05
-2.73778	-3.92889	-5.72273e-05
-2.72	-3.92889	-6.04144e-05
-2.70222	-3.92889	-6.30296e-05
-2.68444	-3.92889	-6.50512e-05
-2.66667	-3.92889	-6.64612e-05
-2.64889	-3.92889	-6.72463e-05
-2.63111	-3.92889	-6.73978e-05
-2.61333	-3.92889	-6.69124e-05
-2.59556	-3.92889	-6.57921e-05
-2.57778	-3.92889	-6.40447e-05
-2.56	-3.92889	-6.16843e-05
-2.54222	-3.92889	-5.87316e-05
-2.52444	-3.92889	-5.52138e-05
-2.50667	-3.92889	-5.11648e-05
-2.48889	-3.92889	-4.66258e-05
-2.47111	-3.92889	-4.16446e-05
-2.45333	-3.92889	-3.62759e-05
-2.43556	-3.92889	-3.0581e-05
-2.41778	-3.92889	-2.46271e-05
-2.4	-3.92889	-1.84873e-05
-2.38222	-3.92889	-1.22397e-05
-2.36444	-3.92889	-5.96637e-06
-2.34667	-3.92889	2.47111e-07
-2.32889	-3.92889	6.31303e-06
-2.31111	-3.92889	1.21426e-05
-2.29333	-3.92889	1.76473e-05
-2.27556	-3.92889	2.27402e-05
-2.25778	-3.92889	2.73373e-05
-2.24	-3.92889	3.13594e-05
-2.22222	-3.92889	3.47332e-05
-2.20444	-3.92889	3.73927e-05
-2.18667	-3.92889	3.92814e-05
-2.16889	-3.92889	4.03526e-05
-2.15111	-3.92889	4.05714e-05
-2.13333	-3.92889	3.99159e-05
-2.11556	-3.92889	3.83774e-05
-2.09778	-3.92889	3.59618e-05
-2.08	-3.92889	3.26901e-05
-2.06222	-3.92889	2.85981e-05
-2.04444	-3.92889	2.37371e-05
-2.02667	-3.92889	1.81732e-05
-2.00889	-3.92889	1.19868e-05
-1.99111	-3.92889	5.27163e-06
-1.97333	-3.92889	-1.86603e-06
-1.95556	-3.92889	-9.30917e-06
-1.93778	-3.92889	-1.69315e-05
-1.92	-3.92889	-2.45995e-05
-1.90222	-3.92889	-3.21744e-05
-1.88444	-3.92889	-3.95145e-05
-1.86667	-3.92889	-4.64776e-05
-1.84889	-3.92889	-5.29234e-05
-1.83111	-3.92889	-5.87161e-05
-1.81333	-3.92889	-6.37269e-05
-1.79556	-3.92889	-6.78363e-05
-1.77778	-3.92889	-7.09367e-05
-1.76	-3.92889	-7.29343e-05
-1.74222	-3.92889	-7.37511e-05
-1.72444	-3.92889	-7.33269e-05
-1.70667	-3.92889	-7.16204e-05
-1.68889	-3.92889	-6.86106e-05
-1.67111	-3.92889	-6.42974e-05
-1.65333	-3.92889	-5.87024e-05
-1.63556	-3.92889	-5.18687e-05
-1.61778	-3.92889	-4.3861e-05
-1.6	-3.92889	-3.47647e-05
-1.58222	-3.92889	-2.46853e-05
-1.56444	-3.92889	-1.37471e-05
-1.54667	-3.92889	-2.09167e-06
-1.52889	-3.92889	1.01237e-05
-1.51111	-3.92889	2.27282e-05
-1.49333	-3.92889	3.55392e-05
-1.47556	-3.92889	4.8365e-05
-1.45778	-3.92889	6.10067e-05
-1.44	-3.92889	7.32608e-05
-1.42222	-3.92889	8.49218e-05
-1.40444	-3.92889	9.57841e-05
-1.38667	-3.92889	0.000105645
-1.36889	-3.92889	0.000114307
-1.35111	-3.92889	0.000121578
-1.33333	-3.92889	0.000127278
-1.31556	-3.92889	0.000131237
-1.29778	-3.92889	0.000133298
-1.28	-3.92889	0.000133321
-1.26222	-3.92889	0.000131181
-1.24444	-3.92889	0.000126774
-1.22667	-3.92889	0.000120017
-1.20889	-3.92889	0.000110849
-1.19111	-3.92889	9.92335e-05
-1.17333	-3.92889	8.5162e-05
-1.15556	-3.92889	6.86532e-05
-1.13778	-3.92889	4.97567e-05
-1.12	-3.92889	2.85545e-05
-1.10222	-3.92889	5.16276e-06
-1.08444	-3.92889	-2.02658e-05
-1.06667	-3.92889	-4.75404e-05
-1.04889	-3.92889	-7.643e-05
-1.03111	-3.92889	-0.000106662
-1.01333	-3.92889	-0.000137921
-0.995556	-3.92889	-0.000169846
-0.977778	-3.92889	-0.000202034
-0.96	-3.92889	-0.000234034
-0.942222	-3.92889	-0.000265353
-0.924444	-3.92889	-0.000295451
-0.906667	-3.92889	-0.000323751
-0.888889	-3.92889	-0.000349633
-0.871111	-3.92889	-0.000372445
-0.853333	-3.92889	-0.000391502
-0.835556	-3.92889	-0.000406097
-0.817778	-3.92889	-0.000415501
-0.8	-3.92889	-0.00041898
-0.782222	-3.92889	-0.000415794
-0.764444	-3.92889	-0.000405214
-0.746667	-3.92889	-0.000386529
-0.728889	-3.92889	-0.000359059
-0.711111	-3.92889	-0.000322166
-0.693333	-3.92889	-0.000275265
-0.675556	-3.92889	-0.000217841
-0.657778	-3.92889	-0.000149456
-0.64	-3.92889	-6.97642e-05
-0.622222	-3.92889	2.14752e-05
-0.604444	-3.92889	0.00012439
-0.586667	-3.92889	0.000238984
-0.568889	-3.92889	0.000365128
-0.551111	-3.92889	0.000502552
[truncated: 201,402+ more rows]

## Sheet: README
note
Each sheet contains the exact grid used for pcolormesh: columns gamma_r, gamma_im, W.
One row corresponds to one pixel/grid-point in the plotted array (no interpolation).
